# Supplementary material for: Di-μ-bromido-bis­({2-[(4,6-dimethyl­pyrimidin-2-yl)disulfan­yl]-4,6-dimethyl­pyrimidine-κ2 N 1,S 2}copper(I))
Source: Acta Crystallogr Sect E Struct Rep Online. 2012 Apr 21;68(Pt 5):m645. doi: 10.1107/S1600536812016315 (PMC3344368; doi:10.1107/S1600536812016315)
Supplement: Supplementary file 1 [file e-68-0m645-sup1.cif]

##############################################################################
#                                                                            #
# This CIF contains the data in a paper accepted for publication in          #
# Acta Crystallographica Section E. It conforms to the requirements of       #
# Notes for Authors for Acta Crystallographica Section E, and has been       #
# peer reviewed under the auspices of the IUCr Commission on Journals.       #
#                                                                            #
# Full details of the Crystallographic Information File format               #
# are given in the paper "The Crystallographic Information File (CIF):       #
# a New Standard Archive File for Crystallography" by S. R. Hall, F. H.      #
# Allen and I. D. Brown [Acta Cryst. (1991), A47, 655-685].                  #
#                                                                            #
# The current version of the core CIF dictionary is obtainable from          #
# ftp://ftp.iucr.org/pub/cif_core.dic.                                       #
#                                                                            #
# Software is freely available for graphical display of the structure(s)     #
# in this CIF. For information consult the CIF software page                 #
# http://www.iucr.org/resources/cif/software.                                #
#                                                                            #
# This file may be used for bona fide research purposes within the           #
# scientific community so long as proper attribution is given to the journal # 
# article from which it was obtained.                                        #
#                                                                            #
##############################################################################
data_I
_audit_creation_method     SHELXL-97
_chemical_name_systematic
;\
Di-\m-bromido-bis({2-[(4,6-dimethylpyrimidin-2-yl)disulfanyl]-4,6-
dimethylpyrimidine-\k^2^<i>N</i>^1^,<i>S</i>^2^}copper(I))
;
_chemical_name_common     ?
_chemical_formula_moiety     'C24 H28 Br2 Cu2 N8 S4'
_chemical_formula_sum     'C24 H28 Br2 Cu2 N8 S4'
_chemical_formula_iupac     '[Cu2 Br2 (C12 H14 N4 S2)2]'
_chemical_formula_weight     843.68
_chemical_melting_point     ?
_symmetry_cell_setting     monoclinic
_symmetry_space_group_name_H-M     'C 2/c'
_symmetry_space_group_name_hall     '-C 2yc'
loop_
    _symmetry_equiv_pos_as_xyz
    'x, y, z'
    '-x, y, -z+1/2'
    'x+1/2, y+1/2, z'
    '-x+1/2, y+1/2, -z+1/2'
    '-x, -y, -z'
    'x, -y, z-1/2'
    '-x+1/2, -y+1/2, -z'
    'x+1/2, -y+1/2, z-1/2'
_cell_length_a     15.3351(7)
_cell_length_b     15.3898(7)
_cell_length_c     14.3398(7)
_cell_angle_alpha     90.00
_cell_angle_beta     109.1780(10)
_cell_angle_gamma     90.00
_cell_volume     3196.4(3)
_cell_formula_units_Z     4
_cell_measurement_reflns_used     16645
_cell_measurement_theta_min     1.9
_cell_measurement_theta_max     24.7
_cell_measurement_temperature     293(2)
_exptl_crystal_description     plate
_exptl_crystal_colour     colorless
_exptl_crystal_size_max     0.214
_exptl_crystal_size_mid     0.175
_exptl_crystal_size_min     0.100
_exptl_crystal_density_diffrn     1.753
_exptl_crystal_density_meas     ?
_exptl_crystal_density_method     'not measured'
_exptl_crystal_F_000     1680
_exptl_absorpt_coefficient_mu     4.122
_exptl_absorpt_correction_type     integration
_exptl_absorpt_process_details     '(SADABS; Bruker, 2003)'
_exptl_absorpt_correction_T_min     0.425
_exptl_absorpt_correction_T_max     0.662
_exptl_special_details
;
;
_diffrn_ambient_temperature     293(2)
_diffrn_radiation_type     MoK\a
_diffrn_radiation_wavelength     0.71073
_diffrn_radiation_source     'fine-focus sealed tube'
_diffrn_radiation_monochromator     graphite
_diffrn_measurement_device_type     'Bruker SMART CCD'
_diffrn_measurement_method     '\f and \w scans'
_diffrn_detector_area_resol_mean     ?
_diffrn_reflns_number     12339
_diffrn_reflns_av_R_equivalents     0.0244
_diffrn_reflns_av_sigmaI/netI     0.0231
_diffrn_reflns_theta_min     1.93
_diffrn_reflns_theta_max     24.71
_diffrn_reflns_theta_full     24.71
_diffrn_measured_fraction_theta_max     1.000
_diffrn_measured_fraction_theta_full     1.000
_diffrn_reflns_limit_h_min     -18
_diffrn_reflns_limit_h_max     18
_diffrn_reflns_limit_k_min     -18
_diffrn_reflns_limit_k_max     17
_diffrn_reflns_limit_l_min     -16
_diffrn_reflns_limit_l_max     16
_diffrn_standards_number     ?
_diffrn_standards_interval_count     ?
_diffrn_standards_interval_time     ?
_diffrn_standards_decay_%     ?
_refine_special_details
;
Refinement of <i>F</i>^2^ against ALL reflections. The weighted <i>R</i>-factor
<i>wR</i> and goodness of fit <i>S</i> are based on <i>F</i>^2^, conventional
<i>R</i>-factors <i>R</i> are based on <i>F</i>, with <i>F</i> set to zero for
negative <i>F</i>^2^. The threshold expression of <i>F</i>^2^ >
\s(<i>F</i>^2^) is used only for calculating <i>R</i>-factors(gt) <i>etc</i>.
and is not relevant to the choice of reflections for refinement.
<i>R</i>-factors based on <i>F</i>^2^ are statistically about twice as large
as those based on <i>F</i>, and <i>R</i>- factors based on ALL data will be
even larger.
;
_reflns_number_total     2732
_reflns_number_gt     2344
_reflns_threshold_expression     I>2\s(I)
_refine_ls_structure_factor_coef     Fsqd
_refine_ls_matrix_type     full
_refine_ls_R_factor_all     0.0347
_refine_ls_R_factor_gt     0.0282
_refine_ls_wR_factor_gt     0.0733
_refine_ls_wR_factor_ref     0.0769
_refine_ls_goodness_of_fit_ref     1.041
_refine_ls_restrained_S_all     1.031
_refine_ls_number_reflns     2732
_refine_ls_number_parameters     181
_refine_ls_number_restraints     55
_refine_ls_hydrogen_treatment     constr
_refine_ls_weighting_scheme     calc
_refine_ls_weighting_details
         'calc w=1/[\s^2^(Fo^2^)+(0.0412P)^2^+3.1838P] where P=(Fo^2^+2Fc^2^)/3'
_atom_sites_solution_hydrogens     geom
_atom_sites_solution_primary     direct
_atom_sites_solution_secondary     difmap
_refine_ls_shift/su_max     0.001
_refine_ls_shift/su_mean     0.000
_refine_diff_density_max     0.373
_refine_diff_density_min     -0.305
_refine_ls_extinction_method     none
_refine_ls_extinction_coef     ?
loop_
    _atom_type_symbol
    _atom_type_description
    _atom_type_scat_dispersion_real
    _atom_type_scat_dispersion_imag
    _atom_type_scat_source
    'C' 'C' 0.0033 0.0016
                         'International Tables Vol C Tables 4.2.6.8 and 6.1.1.4'
    'H' 'H' 0.0000 0.0000
                         'International Tables Vol C Tables 4.2.6.8 and 6.1.1.4'
    'N' 'N' 0.0061 0.0033
                         'International Tables Vol C Tables 4.2.6.8 and 6.1.1.4'
    'S' 'S' 0.1246 0.1234
                         'International Tables Vol C Tables 4.2.6.8 and 6.1.1.4'
    'Cu' 'Cu' 0.3201 1.2651
                         'International Tables Vol C Tables 4.2.6.8 and 6.1.1.4'
    'Br' 'Br' -0.2901 2.4595
                         'International Tables Vol C Tables 4.2.6.8 and 6.1.1.4'
_computing_data_collection     'SMART (Bruker, 1998)'
_computing_cell_refinement     'SAINT (Bruker, 2003)'
_computing_data_reduction     'SAINT (Bruker, 2003)'
_computing_structure_solution     'SHELXS97 (Sheldrick, 2008)'
_computing_structure_refinement     'SHELXL97 (Sheldrick, 2008)'
_computing_molecular_graphics     'SHELXTL (Sheldrick, 2008)'
_computing_publication_material
;
SHELXL97 (Sheldrick, 2008) and publCIF (Westrip, 2010)
;
loop_
    _atom_site_type_symbol
    _atom_site_label
    _atom_site_fract_x
    _atom_site_fract_y
    _atom_site_fract_z
    _atom_site_U_iso_or_equiv
    _atom_site_adp_type
    _atom_site_calc_flag
    _atom_site_refinement_flags
    _atom_site_occupancy
    _atom_site_symmetry_multiplicity
    _atom_site_disorder_assembly
    _atom_site_disorder_group
    C C1A 0.12116(19) 0.06625(19) 0.6388(2) 0.0437(7) Uani d U 1 1 . .
    C C2A 0.0939(2) -0.0746(2) 0.5935(3) 0.0541(8) Uani d U 1 1 . .
    C C3A 0.1153(2) -0.0561(2) 0.5100(3) 0.0559(8) Uani d U 1 1 . .
    H H1A 0.1118 -0.0994 0.4637 0.067 Uiso calc R 1 1 . .
    C C4A 0.1417(2) 0.0265(2) 0.4949(2) 0.0491(7) Uani d U 1 1 . .
    C C5A 0.0690(3) -0.1640(2) 0.6172(4) 0.0806(12) Uani d U 1 1 . .
    H H2A 0.0531 -0.1622 0.6766 0.097 Uiso calc R 1 1 . .
    H H4A 0.1206 -0.2022 0.6264 0.097 Uiso calc R 1 1 . .
    H H3A 0.0172 -0.1849 0.5637 0.097 Uiso calc R 1 1 . .
    C C6A 0.1667(3) 0.0518(3) 0.4062(3) 0.0738(11) Uani d U 1 1 . .
    H H7A 0.1835 0.1121 0.4107 0.089 Uiso calc R 1 1 . .
    H H5A 0.1147 0.0423 0.3477 0.089 Uiso calc R 1 1 . .
    H H6A 0.2178 0.0173 0.4033 0.089 Uiso calc R 1 1 . .
    C C1B 0.0927(2) 0.3281(2) 0.6662(2) 0.0444(7) Uani d U 1 1 . .
    C C2B 0.0657(2) 0.4721(2) 0.6545(2) 0.0535(8) Uani d U 1 1 . .
    C C3B -0.0270(2) 0.4533(2) 0.6114(2) 0.0572(8) Uani d U 1 1 . .
    H H1B -0.0700 0.4979 0.5910 0.069 Uiso calc R 1 1 . .
    C C4B -0.0549(2) 0.3680(2) 0.5989(2) 0.0534(8) Uani d U 1 1 . .
    C C5B 0.1020(3) 0.5630(2) 0.6741(3) 0.0741(11) Uani d U 1 1 . .
    H H2B 0.1679 0.5614 0.7044 0.089 Uiso calc R 1 1 . .
    H H4B 0.0749 0.5914 0.7174 0.089 Uiso calc R 1 1 . .
    H H3B 0.0866 0.5943 0.6129 0.089 Uiso calc R 1 1 . .
    C C6B -0.1546(2) 0.3429(3) 0.5541(3) 0.0743(11) Uani d U 1 1 . .
    H H5B -0.1599 0.2807 0.5516 0.089 Uiso calc R 1 1 . .
    H H6B -0.1787 0.3661 0.4885 0.089 Uiso calc R 1 1 . .
    H H7B -0.1890 0.3658 0.5937 0.089 Uiso calc R 1 1 . .
    Cu Cu1 0.20241(3) 0.20852(2) 0.55473(3) 0.05128(14) Uani d U 1 1 . .
    N N1A 0.09541(17) -0.01146(17) 0.65843(19) 0.0522(6) Uani d U 1 1 . .
    N N2A 0.14596(16) 0.09016(15) 0.56177(17) 0.0420(5) Uani d U 1 1 . .
    N N1B 0.12747(18) 0.40741(17) 0.68337(19) 0.0515(6) Uani d U 1 1 . .
    N N2B 0.00657(18) 0.30262(16) 0.62617(19) 0.0491(6) Uani d U 1 1 . .
    S S1A 0.12183(7) 0.14055(6) 0.73360(6) 0.0591(2) Uani d U 1 1 . .
    S S1B 0.18435(6) 0.24973(5) 0.70698(6) 0.0506(2) Uani d U 1 1 . .
    Br Br1 0.13259(2) 0.31106(2) 0.42440(3) 0.05795(13) Uani d U 1 1 . .
loop_
    _atom_site_aniso_label
    _atom_site_aniso_U_11
    _atom_site_aniso_U_22
    _atom_site_aniso_U_33
    _atom_site_aniso_U_12
    _atom_site_aniso_U_13
    _atom_site_aniso_U_23
    C1A 0.0383(15) 0.0440(16) 0.0466(16) 0.0048(12) 0.0110(13) 0.0077(13)
    C2A 0.0375(17) 0.0438(17) 0.072(2) -0.0002(13) 0.0056(15) 0.0108(16)
    C3A 0.0514(19) 0.0434(17) 0.066(2) -0.0011(14) 0.0099(16) -0.0083(15)
    C4A 0.0506(18) 0.0460(17) 0.0482(17) 0.0027(14) 0.0127(14) -0.0042(14)
    C5A 0.070(3) 0.049(2) 0.113(3) -0.0075(18) 0.017(2) 0.017(2)
    C6A 0.107(3) 0.062(2) 0.063(2) -0.011(2) 0.042(2) -0.0166(18)
    C1B 0.0487(17) 0.0486(17) 0.0411(16) 0.0076(13) 0.0216(13) -0.0017(13)
    C2B 0.070(2) 0.0468(18) 0.0517(18) 0.0055(15) 0.0303(16) -0.0021(14)
    C3B 0.060(2) 0.0566(19) 0.059(2) 0.0166(15) 0.0256(16) 0.0068(16)
    C4B 0.0501(18) 0.063(2) 0.0504(18) 0.0081(15) 0.0211(14) 0.0066(15)
    C5B 0.092(3) 0.051(2) 0.083(3) 0.0023(19) 0.034(2) -0.0080(19)
    C6B 0.051(2) 0.090(3) 0.082(3) 0.0056(19) 0.0231(18) 0.018(2)
    Cu1 0.0570(3) 0.0424(2) 0.0616(3) 0.00037(16) 0.0292(2) 0.00422(17)
    N1A 0.0473(14) 0.0483(15) 0.0595(16) -0.0005(12) 0.0157(12) 0.0126(13)
    N2A 0.0429(13) 0.0409(13) 0.0426(13) -0.0011(10) 0.0146(10) 0.0018(10)
    N1B 0.0565(16) 0.0476(15) 0.0552(15) 0.0014(12) 0.0249(12) -0.0074(12)
    N2B 0.0477(15) 0.0521(15) 0.0501(15) 0.0017(12) 0.0197(12) 0.0034(12)
    S1A 0.0828(6) 0.0531(5) 0.0510(5) 0.0106(4) 0.0351(4) 0.0078(4)
    S1B 0.0495(4) 0.0485(5) 0.0521(4) 0.0070(3) 0.0142(3) -0.0062(4)
    Br1 0.0467(2) 0.0548(2) 0.0746(3) 0.01020(14) 0.02299(17) 0.02122(16)
_geom_special_details
;
All e.s.d.'s (except the e.s.d. in the dihedral angle between two l.s. planes)
are estimated using the full covariance matrix. The cell e.s.d.'s are taken
into account individually in the estimation of e.s.d.'s in distances, angles
and torsion angles; correlations between e.s.d.'s in cell parameters are only
used when they are defined by crystal symmetry. An approximate (isotropic)
treatment of cell e.s.d.'s is used for estimating e.s.d.'s involving l.s.
planes.
;
loop_
    _geom_bond_atom_site_label_1
    _geom_bond_atom_site_label_2
    _geom_bond_site_symmetry_2
    _geom_bond_distance
    _geom_bond_publ_flag
    C1A N1A . 1.319(4) ?
    C1A N2A . 1.332(4) ?
    C1A S1A . 1.774(3) ?
    C2A N1A . 1.341(4) ?
    C2A C3A . 1.371(5) ?
    C2A C5A . 1.496(4) ?
    C3A C4A . 1.372(4) ?
    C3A H1A . 0.9300 ?
    C4A N2A . 1.358(4) ?
    C4A C6A . 1.495(5) ?
    C5A H2A . 0.9600 ?
    C5A H4A . 0.9600 ?
    C5A H3A . 0.9600 ?
    C6A H7A . 0.9600 ?
    C6A H5A . 0.9600 ?
    C6A H6A . 0.9600 ?
    C1B N2B . 1.315(4) ?
    C1B N1B . 1.323(4) ?
    C1B S1B . 1.798(3) ?
    C2B N1B . 1.342(4) ?
    C2B C3B . 1.381(5) ?
    C2B C5B . 1.498(5) ?
    C3B C4B . 1.375(5) ?
    C3B H1B . 0.9300 ?
    C4B N2B . 1.346(4) ?
    C4B C6B . 1.501(5) ?
    C5B H2B . 0.9600 ?
    C5B H4B . 0.9600 ?
    C5B H3B . 0.9600 ?
    C6B H5B . 0.9600 ?
    C6B H6B . 0.9600 ?
    C6B H7B . 0.9600 ?
    Cu1 N2A . 2.033(2) ?
    Cu1 S1B . 2.3754(9) ?
    Cu1 Br1 . 2.4114(5) ?
    Cu1 Br1 7_556 2.4669(5) ?
    Cu1 Cu1 7_556 2.7801(7) ?
    S1A S1B . 2.0318(13) ?
    Br1 Cu1 7_556 2.4668(5) ?
loop_
    _geom_angle_atom_site_label_1
    _geom_angle_atom_site_label_2
    _geom_angle_atom_site_label_3
    _geom_angle_site_symmetry_1
    _geom_angle_site_symmetry_3
    _geom_angle
    _geom_angle_publ_flag
    N1A C1A N2A . . 127.9(3) ?
    N1A C1A S1A . . 110.3(2) ?
    N2A C1A S1A . . 121.7(2) ?
    N1A C2A C3A . . 120.0(3) ?
    N1A C2A C5A . . 117.2(3) ?
    C3A C2A C5A . . 122.8(3) ?
    C2A C3A C4A . . 119.9(3) ?
    C2A C3A H1A . . 120.0 ?
    C4A C3A H1A . . 120.0 ?
    N2A C4A C3A . . 120.3(3) ?
    N2A C4A C6A . . 116.5(3) ?
    C3A C4A C6A . . 123.2(3) ?
    C2A C5A H2A . . 109.5 ?
    C2A C5A H4A . . 109.5 ?
    H2A C5A H4A . . 109.5 ?
    C2A C5A H3A . . 109.5 ?
    H2A C5A H3A . . 109.5 ?
    H4A C5A H3A . . 109.5 ?
    C4A C6A H7A . . 109.5 ?
    C4A C6A H5A . . 109.5 ?
    H7A C6A H5A . . 109.5 ?
    C4A C6A H6A . . 109.5 ?
    H7A C6A H6A . . 109.5 ?
    H5A C6A H6A . . 109.5 ?
    N2B C1B N1B . . 129.9(3) ?
    N2B C1B S1B . . 120.5(2) ?
    N1B C1B S1B . . 109.5(2) ?
    N1B C2B C3B . . 120.1(3) ?
    N1B C2B C5B . . 116.9(3) ?
    C3B C2B C5B . . 123.0(3) ?
    C4B C3B C2B . . 119.3(3) ?
    C4B C3B H1B . . 120.4 ?
    C2B C3B H1B . . 120.4 ?
    N2B C4B C3B . . 121.2(3) ?
    N2B C4B C6B . . 116.7(3) ?
    C3B C4B C6B . . 122.1(3) ?
    C2B C5B H2B . . 109.5 ?
    C2B C5B H4B . . 109.5 ?
    H2B C5B H4B . . 109.5 ?
    C2B C5B H3B . . 109.5 ?
    H2B C5B H3B . . 109.5 ?
    H4B C5B H3B . . 109.5 ?
    C4B C6B H5B . . 109.5 ?
    C4B C6B H6B . . 109.5 ?
    H5B C6B H6B . . 109.5 ?
    C4B C6B H7B . . 109.5 ?
    H5B C6B H7B . . 109.5 ?
    H6B C6B H7B . . 109.5 ?
    N2A Cu1 S1B . . 90.77(7) ?
    N2A Cu1 Br1 . . 122.47(7) ?
    S1B Cu1 Br1 . . 112.43(3) ?
    N2A Cu1 Br1 . 7_556 108.72(7) ?
    S1B Cu1 Br1 . 7_556 110.22(3) ?
    Br1 Cu1 Br1 . 7_556 110.523(16) ?
    N2A Cu1 Cu1 . 7_556 138.63(7) ?
    S1B Cu1 Cu1 . 7_556 129.62(3) ?
    Br1 Cu1 Cu1 . 7_556 56.200(16) ?
    Br1 Cu1 Cu1 7_556 7_556 54.323(15) ?
    C1A N1A C2A . . 116.6(3) ?
    C1A N2A C4A . . 115.2(3) ?
    C1A N2A Cu1 . . 122.05(19) ?
    C4A N2A Cu1 . . 122.3(2) ?
    C1B N1B C2B . . 115.2(3) ?
    C1B N2B C4B . . 114.3(3) ?
    C1A S1A S1B . . 105.86(11) ?
    C1B S1B S1A . . 104.42(11) ?
    C1B S1B Cu1 . . 101.24(10) ?
    S1A S1B Cu1 . . 99.01(4) ?
    Cu1 Br1 Cu1 . 7_556 69.476(16) ?
_iucr_refine_instructions_details
;
TITL rl703 in C2/c
CELL  0.71073  15.3351  15.3898  14.3398   90.000  109.178   90.000
ZERR     4   0.0007   0.0007   0.0007    0.000    0.001    0.000
LATT 7
SYMM  - X,   Y, 1/2 - Z
SFAC C  H  N  S  Cu Br
UNIT 96 112 32 16 8 8
MERG 2
L.S. 4
ACTA
BOND $H
FMAP 2
PLAN 20
HTAB
DELU
WGHT  0.041200  3.183800
FVAR  0.176910
TEMP    20.00
C1a    1   0.121162  0.066252  0.638780 11.000000  0.038270  0.043970 =
           0.046590  0.007670  0.011000  0.004810
C2a    1   0.093913 -0.074614  0.593546 11.000000  0.037540  0.043820 =
           0.071860  0.010770  0.005640 -0.000220
C3a    1   0.115269 -0.056050  0.510029 11.000000  0.051440  0.043360 =
           0.066120 -0.008260  0.009930 -0.001080
AFIX 43
H1a    2   0.111835 -0.099353  0.463720 11.000000 -1.200000
AFIX 0
C4a    1   0.141710  0.026484  0.494864 11.000000  0.050650  0.045950 =
           0.048230 -0.004170  0.012710  0.002670
C5a    1   0.068958 -0.163972  0.617194 11.000000  0.070250  0.048730 =
           0.112980  0.017040  0.016910 -0.007490
AFIX 33
H2a    2   0.053073 -0.162201  0.676581 11.000000 -1.200000
H4a    2   0.120607 -0.202173  0.626427 11.000000 -1.200000
H3a    2   0.017180 -0.184886  0.563749 11.000000 -1.200000
AFIX 0
C6a    1   0.166650  0.051811  0.406212 11.000000  0.107070  0.061960 =
           0.062990 -0.016600  0.042370 -0.010620
AFIX 33
H7a    2   0.183461  0.112136  0.410699 11.000000 -1.200000
H5a    2   0.114690  0.042313  0.347666 11.000000 -1.200000
H6a    2   0.217819  0.017254  0.403329 11.000000 -1.200000
AFIX 0
C1b    1   0.092686  0.328082  0.666207 11.000000  0.048720  0.048570 =
           0.041070 -0.001730  0.021640  0.007570
C2b    1   0.065681  0.472066  0.654473 11.000000  0.069610  0.046820 =
           0.051750 -0.002110  0.030290  0.005460
C3b    1  -0.026970  0.453296  0.611370 11.000000  0.060250  0.056620 =
           0.059200  0.006770  0.025560  0.016600
AFIX 43
H1b    2  -0.069990  0.497891  0.591031 11.000000 -1.200000
AFIX 0
C4b    1  -0.054905  0.367961  0.598858 11.000000  0.050110  0.062980 =
           0.050440  0.006600  0.021100  0.008140
C5b    1   0.102017  0.562958  0.674052 11.000000  0.092340  0.050880 =
           0.082700 -0.008000  0.033720  0.002330
AFIX 33
H2b    2   0.167891  0.561426  0.704403 11.000000 -1.200000
H4b    2   0.074860  0.591394  0.717408 11.000000 -1.200000
H3b    2   0.086590  0.594311  0.612894 11.000000 -1.200000
AFIX 0
C6b    1  -0.154605  0.342887  0.554109 11.000000  0.051470  0.090310 =
           0.081840  0.017590  0.023060  0.005610
AFIX 33
H5b    2  -0.159851  0.280707  0.551575 11.000000 -1.200000
H6b    2  -0.178697  0.366099  0.488470 11.000000 -1.200000
H7b    2  -0.189022  0.365821  0.593667 11.000000 -1.200000
AFIX 0
Cu1    5   0.202408  0.208521  0.554729 11.000000  0.056970  0.042390 =
           0.061640  0.004220  0.029230  0.000370
N1A    3   0.095409 -0.011456  0.658432 11.000000  0.047280  0.048310 =
           0.059520  0.012600  0.015700 -0.000510
N2A    3   0.145961  0.090162  0.561773 11.000000  0.042920  0.040890 =
           0.042580  0.001850  0.014580 -0.001080
N1B    3   0.127467  0.407406  0.683373 11.000000  0.056530  0.047560 =
           0.055160 -0.007410  0.024850  0.001390
N2B    3   0.006570  0.302623  0.626173 11.000000  0.047670  0.052140 =
           0.050100  0.003440  0.019730  0.001710
S1A    4   0.121834  0.140554  0.733602 11.000000  0.082810  0.053060 =
           0.051030  0.007780  0.035070  0.010590
S1B    4   0.184349  0.249728  0.706979 11.000000  0.049490  0.048510 =
           0.052120 -0.006210  0.014240  0.007020
Br1    6   0.132587  0.311062  0.424396 11.000000  0.046740  0.054780 =
           0.074590  0.021220  0.022990  0.010200
HKLF    4
END
;
data_global
_journal_date_recd_electronic     2012-03-30
_journal_date_accepted     2012-04-15
_journal_name_full     'Acta Crystallographica, Section E'
_journal_year     2012
_journal_volume     68
_journal_issue      5
_journal_page_first     m645
_journal_page_last     m645
_journal_paper_category     QM
_journal_paper_doi     10.1107/S1600536812016315
_journal_coeditor_code     LH5449
_publ_contact_author_name     'Chaveng Pakawatchai'
_publ_contact_author_address
;
Department of Chemistry
Faculty of Science
Prince of Songkla University
Hat Yai 90112
Thailand
;
_publ_contact_author_email     'chaveng.p@psu.ac.th'
_publ_contact_author_fax     '+66 (0) 74 212918'
_publ_contact_author_phone     '+66 (0) 74 212918'
_publ_section_title
;\
Di-\m-bromido-bis({2-[(4,6-dimethylpyrimidin-2-yl)disulfanyl]-4,6-\
dimethylpyrimidine-\k^2^<i>N</i>^1^,<i>S</i>^2^}copper(I))
;
loop_
    _publ_author_name
    _publ_author_address
    'Nimthong, Ruthairat'
;
Department of Chemistry and Center for Innovation in Chemistry,
Faculty of Science, Prince of Songkla University, Hat Yai, Songkhla 90112,
Thailand
;
    'Pakawatchai, Chaveng'
;
Department of Chemistry and Center for Innovation in Chemistry,
Faculty of Science, Prince of Songkla University, Hat Yai, Songkhla 90112,
Thailand
;
    'Wattanakanjana, Yupa'
;
Department of Chemistry
Faculty of Science
Prince of Songkla University
Hat Yai 90112
Thailand
;
_publ_section_synopsis     .
