# Supplementary material for: Di-μ-bromido-bis­({2-[(4,6-dimethyl­pyrimidin-2-yl)disulfan­yl]-4,6-dimethyl­pyrimidine-κ2 N 1,S 2}copper(I))
Source: Acta Crystallogr Sect E Struct Rep Online. 2012 Apr 21;68(Pt 5):m645. doi: 10.1107/S1600536812016315 (PMC3344368; doi:10.1107/S1600536812016315)
Supplement: Supplementary file 2 [file e-68-0m645-Isup2.hkl]

# 
# h,k,l, Fc-squared, Fo-squared, sigma(Fo-squared) and status flag 
# 
data_I
_shelx_title ' rl703 in C2/c' 
_shelx_refln_list_code          4 
_shelx_F_calc_maximum      570.64 
_exptl_crystal_F_000      1680.00 
_reflns_d_resolution_high  0.8502 
 
loop_ 
 _symmetry_equiv_pos_as_xyz 
 'x, y, z' 
 '-x, y, -z+1/2' 
 'x+1/2, y+1/2, z' 
 '-x+1/2, y+1/2, -z+1/2' 
 '-x, -y, -z' 
 'x, -y, z-1/2' 
 '-x+1/2, -y+1/2, -z' 
 'x+1/2, -y+1/2, z-1/2' 
 
_cell_length_a    15.3351 
_cell_length_b    15.3898 
_cell_length_c    14.3398 
_cell_angle_alpha  90.000 
_cell_angle_beta  109.178 
_cell_angle_gamma  90.000 
 
_shelx_F_squared_multiplier     1.000 
 
loop_ 
 _refln_index_h 
 _refln_index_k 
 _refln_index_l 
 _refln_F_squared_calc 
 _refln_F_squared_meas 
 _refln_F_squared_sigma 
 _refln_observed_status 
   2   0   0     8336.91     9296.43    185.60 o 
   4   0   0   274444.75   275549.00   5090.81 o 
   6   0   0    12703.37    14200.32    277.91 o 
   8   0   0     7687.65     8419.88    228.59 o 
  10   0   0     5019.77     4322.93    145.74 o 
  12   0   0    17221.21    16385.35    431.76 o 
  14   0   0     1942.05     1926.64    138.18 o 
  16   0   0     2777.11     2700.49    180.04 o 
   1   1   0      228.42      260.53     10.14 o 
   3   1   0    31496.89    32925.93    436.12 o 
   5   1   0      740.92     1007.21     26.97 o 
   7   1   0     1131.42     1108.13     31.78 o 
   9   1   0     1776.40     1765.66     55.95 o 
  11   1   0     1243.61     1129.69     53.06 o 
  13   1   0      210.07      139.05     34.75 o 
  15   1   0      184.11      164.61     40.77 o 
  17   1   0       30.51       16.55     38.88 o 
   0   2   0    64704.69    68562.10   1268.17 o 
   2   2   0    63008.23    65301.75    855.65 o 
   4   2   0     2100.68     2382.58     40.37 o 
   6   2   0    26399.50    27652.71    410.99 o 
   8   2   0     2175.28     2169.10     50.89 o 
  10   2   0     3798.63     3536.11     88.19 o 
  12   2   0     6288.30     6333.84    143.81 o 
  14   2   0     1029.26     1059.38     62.26 o 
  16   2   0     2127.37     2119.13     89.89 o 
   1   3   0    20995.33    22285.42    296.30 o 
   3   3   0    11932.04    12747.26    174.84 o 
   5   3   0    32421.95    32805.60    438.55 o 
   7   3   0    51191.55    53767.53    714.43 o 
   9   3   0      160.03      119.73     18.95 o 
  11   3   0     4358.54     4327.28    148.35 o 
  13   3   0      927.86      903.51     56.13 o 
  15   3   0      239.88      227.19     45.56 o 
   0   4   0     6119.45     6527.28    132.64 o 
   2   4   0    16954.64    17393.94    235.44 o 
   4   4   0    14704.47    15083.78    208.32 o 
   6   4   0     3653.29     3771.98     64.70 o 
   8   4   0    12483.34    13393.66    192.31 o 
  10   4   0     7013.18     6680.30    218.45 o 
  12   4   0        6.38        1.85     28.96 o 
  14   4   0      168.53       90.96     35.74 o 
  16   4   0      128.88      162.79     43.36 o 
   1   5   0    13864.74    14561.72    199.43 o 
   3   5   0       52.02       58.90     10.70 o 
   5   5   0    40143.76    40532.29    541.84 o 
   7   5   0    58701.10    60780.67    808.33 o 
   9   5   0      357.76      432.43     22.52 o 
  11   5   0     5535.56     5355.62    119.17 o 
  13   5   0      621.12      620.64     49.38 o 
  15   5   0      356.40      333.05     47.66 o 
   0   6   0     6937.29     6492.37    136.26 o 
   2   6   0     6654.06     7732.97    113.42 o 
   4   6   0     5757.43     5889.45     91.99 o 
   6   6   0     1088.69     1155.58     33.30 o 
   8   6   0     7999.94     7567.63    119.78 o 
  10   6   0     2673.25     2606.86     79.59 o 
  12   6   0      662.06      497.55     50.54 o 
  14   6   0     2567.70     2519.30     90.77 o 
  16   6   0        4.49      -18.65     37.17 o 
   1   7   0     2171.10     2426.56     65.80 o 
   3   7   0     5078.89     4509.51     81.92 o 
   5   7   0    30334.54    29503.68    401.74 o 
   7   7   0    20073.88    21532.52    301.42 o 
   9   7   0     1050.34     1042.69     36.88 o 
  11   7   0     1381.56     1437.19     53.60 o 
  13   7   0       11.60       46.70     32.47 o 
  15   7   0        0.69      -24.97     36.01 o 
   0   8   0    43497.59    48078.98    906.64 o 
   2   8   0       24.69       43.22     13.42 o 
   4   8   0    10342.62    10589.25    156.82 o 
   6   8   0      541.83      655.18     29.25 o 
   8   8   0    12330.84    12512.97    188.08 o 
  10   8   0       49.51       50.17     25.27 o 
  12   8   0     3715.04     3785.39    131.38 o 
  14   8   0     2200.07     2294.71     88.25 o 
   1   9   0     1795.97     1999.78     44.73 o 
   3   9   0     7549.03     7640.44    119.38 o 
   5   9   0     4195.63     4048.09     75.33 o 
   7   9   0      567.97      540.59     30.22 o 
   9   9   0      212.10      197.38     29.60 o 
  11   9   0       15.85       23.67     26.51 o 
  13   9   0        0.25      -19.41     34.67 o 
   0  10   0     6729.11     7080.93    159.28 o 
   2  10   0     2504.92     2481.94     53.83 o 
   4  10   0       76.28      135.56     20.34 o 
   6  10   0      133.59      160.06     23.10 o 
   8  10   0     1962.04     1839.55     69.27 o 
  10  10   0      310.50      348.80     39.56 o 
  12  10   0     2518.70     2665.66     79.22 o 
  14  10   0     2100.17     2028.07    102.70 o 
   1  11   0     6632.28     6436.55    106.98 o 
   3  11   0    15636.06    15520.93    307.33 o 
   5  11   0     1603.25     1466.01     50.37 o 
   7  11   0     5671.11     5341.45     98.75 o 
   9  11   0     2270.16     2172.96     74.89 o 
  11  11   0     1822.98     1811.03     65.45 o 
  13  11   0      271.63      239.02     54.34 o 
   0  12   0     2639.18     2565.79    130.40 o 
   2  12   0      904.48      848.30     38.01 o 
   4  12   0     2328.58     2182.76     56.03 o 
   6  12   0        6.22       21.68     23.06 o 
   8  12   0        1.87      -25.24     25.64 o 
  10  12   0     1076.89     1171.48     62.92 o 
  12  12   0     2102.35     2110.47     84.88 o 
   1  13   0     6569.59     6541.35    113.15 o 
   3  13   0      978.50      916.96     54.18 o 
   5  13   0     3560.45     3580.50    181.56 o 
   7  13   0     3736.85     3620.64     95.94 o 
   9  13   0      477.22      602.77     55.48 o 
  11  13   0     1064.88     1142.18     67.59 o 
   0  14   0      269.30      264.45     39.80 o 
   2  14   0      341.85      351.88     33.85 o 
   4  14   0      485.47      469.28     36.85 o 
   6  14   0     1081.43     1094.34     52.59 o 
   8  14   0       95.40       94.86     32.57 o 
  10  14   0     1749.76     1833.32    138.13 o 
   1  15   0       47.41      107.35     33.08 o 
   3  15   0      681.05      716.99     43.94 o 
   5  15   0      376.42      528.55     41.09 o 
   7  15   0     1377.16     1348.23     60.03 o 
   9  15   0      278.63      160.67     47.41 o 
   0  16   0     1556.55     1410.11     94.45 o 
   2  16   0       50.55       46.62     35.10 o 
   4  16   0     2014.32     2339.10     86.47 o 
   6  16   0       87.08       48.37     31.48 o 
   1  17   0      308.14      295.93     71.21 o 
   3  17   0     1952.42     2146.27    133.55 o 
   5  17   0      633.82      682.23     90.90 o 
   0  18   0     2511.75     2495.29    206.40 o 
 -17   1   1     1629.63     1530.96     88.36 o 
 -15   1   1       14.53       10.22     32.64 o 
 -13   1   1     3448.13     3621.30    101.07 o 
 -11   1   1     1557.86     1534.58     85.59 o 
  -9   1   1      172.31      213.28     15.52 o 
  -7   1   1     3672.25     3371.37     60.62 o 
  -5   1   1   109528.43   117750.67   1680.86 o 
  -3   1   1     4736.79     5107.29     73.99 o 
  -1   1   1    57056.25    60262.35    969.60 o 
   1   1   1   235237.64   221110.59   2916.33 o 
   3   1   1    23656.03    24673.89    363.52 o 
   5   1   1     1476.45     1566.34     38.58 o 
   7   1   1     2306.48     2445.26     62.44 o 
   9   1   1      668.18      646.77     40.33 o 
  11   1   1    23241.94    23565.64    481.48 o 
  13   1   1    12813.02    13286.79    261.88 o 
  15   1   1        5.19       -5.81     34.10 o 
 -16   2   1      642.63      688.39     57.98 o 
 -14   2   1        0.35       -9.61     29.50 o 
 -12   2   1     6756.86     6745.34    159.05 o 
 -10   2   1     2804.67     2296.70     56.95 o 
  -8   2   1     8765.90     7747.40    116.55 o 
  -6   2   1    23208.75    22553.07    305.56 o 
  -4   2   1       20.06       27.65      7.72 o 
  -2   2   1     6636.23     6738.10     93.57 o 
   0   2   1     4659.59     4987.09     69.40 o 
   2   2   1    18408.32    20382.50    272.12 o 
   4   2   1    68356.36    71453.55    939.91 o 
   6   2   1    35275.06    36731.59    542.11 o 
   8   2   1     4571.34     4805.25     90.29 o 
  10   2   1     2139.58     1869.75     64.61 o 
  12   2   1     1184.72     1203.19     59.96 o 
  14   2   1      275.47      393.52     59.40 o 
  16   2   1       92.05       51.72     40.07 o 
 -17   3   1      374.71      322.40     50.60 o 
 -15   3   1       32.53       90.23     34.91 o 
 -13   3   1      353.46      468.70     53.03 o 
 -11   3   1      251.34      178.58     24.37 o 
  -9   3   1      935.27     1006.01     29.16 o 
  -7   3   1    17040.87    17291.88    239.86 o 
  -5   3   1    17342.64    18300.54    249.54 o 
  -3   3   1     2680.23     2493.45     42.03 o 
  -1   3   1    44679.37    46617.36    673.79 o 
   1   3   1    24787.59    25325.47    336.46 o 
   3   3   1     1773.79     1498.79     29.88 o 
   5   3   1    31498.70    32785.43    439.22 o 
   7   3   1     7305.66     6629.22    115.51 o 
   9   3   1     7227.18     7219.17    128.87 o 
  11   3   1    25266.98    25123.92    629.16 o 
  13   3   1      714.73      809.25     55.23 o 
  15   3   1      313.33      256.91     45.06 o 
 -16   4   1      834.90      885.27    114.28 o 
 -14   4   1       36.93       55.85     31.60 o 
 -12   4   1    16535.95    16191.60    302.11 o 
 -10   4   1     5224.63     5081.57     99.30 o 
  -8   4   1    32073.75    32127.32    435.66 o 
  -6   4   1    42587.25    44395.91    591.78 o 
  -4   4   1       10.81       14.33     14.76 o 
  -2   4   1     3876.29     3782.11     58.29 o 
   0   4   1    20159.50    21007.73    309.69 o 
   2   4   1    50055.61    52069.76    687.01 o 
   4   4   1    27565.34    26990.70    363.83 o 
   6   4   1    65259.90    65356.30    865.62 o 
   8   4   1     8848.14     9585.00    161.48 o 
  10   4   1     7614.60     7367.05    134.71 o 
  12   4   1       28.58        2.25     30.39 o 
  14   4   1      593.45      590.79     66.59 o 
  16   4   1        9.40       30.38     40.16 o 
 -15   5   1      582.21      539.42     93.48 o 
 -13   5   1       37.98       49.70     30.88 o 
 -11   5   1      970.12      888.56     55.53 o 
  -9   5   1       29.20       34.49     15.60 o 
  -7   5   1    12333.00    12179.54    176.27 o 
  -5   5   1    14035.91    15331.30    213.64 o 
  -3   5   1     2990.17     3256.73     61.56 o 
  -1   5   1     6289.92     6165.85     90.30 o 
   1   5   1     2500.01     2659.56     45.19 o 
   3   5   1     7845.13     7693.73    112.86 o 
   5   5   1    17250.09    17730.81    246.52 o 
   7   5   1     3442.39     3385.89     63.44 o 
   9   5   1     8032.90     7610.69    152.08 o 
  11   5   1       51.57       79.14     42.44 o 
  13   5   1      366.37      300.60     48.31 o 
  15   5   1      111.94       93.90     39.02 o 
 -16   6   1        2.53      -35.25     35.25 o 
 -14   6   1      121.08       79.04     36.03 o 
 -12   6   1     6725.18     6737.05    150.18 o 
 -10   6   1     1280.37     1328.06     46.86 o 
  -8   6   1     2988.15     3155.41     61.83 o 
  -6   6   1    33828.90    34438.10    465.19 o 
  -4   6   1    17380.98    18559.77    256.08 o 
  -2   6   1     1614.79     1554.81     33.02 o 
   0   6   1      445.56      350.13     15.44 o 
   2   6   1    17600.25    17939.19    246.53 o 
   4   6   1    25112.23    28999.48    393.10 o 
   6   6   1    39954.66    39663.48    534.61 o 
   8   6   1     5131.59     4635.90     82.45 o 
  10   6   1     1775.46     1783.56     61.89 o 
  12   6   1        7.43      -20.76     30.00 o 
  14   6   1      279.92      348.07     45.26 o 
 -15   7   1      538.38      582.17     59.67 o 
 -13   7   1     6885.64     6406.06    150.23 o 
 -11   7   1       25.18       38.78     25.81 o 
  -9   7   1     2286.79     2118.51     86.21 o 
  -7   7   1      229.70      301.02     24.67 o 
  -5   7   1     9337.84     8968.87    134.65 o 
  -3   7   1    10223.47    11293.46    162.21 o 
  -1   7   1    32414.04    32092.63    431.11 o 
   1   7   1     1768.17     1553.89     34.71 o 
   3   7   1    35412.11    37410.22    502.61 o 
   5   7   1     3826.25     3246.93     61.75 o 
   7   7   1     5400.97     4848.65     85.63 o 
   9   7   1     3845.74     3710.17     83.21 o 
  11   7   1      781.64      669.10     42.74 o 
  13   7   1      972.59      918.54     59.68 o 
  15   7   1      120.12      143.73     65.90 o 
 -14   8   1      478.44      454.43     53.87 o 
 -12   8   1        8.71        3.24     26.20 o 
 -10   8   1      548.71      601.59     38.11 o 
  -8   8   1        3.58       18.93     18.47 o 
  -6   8   1    11929.84    11937.88    176.52 o 
  -4   8   1    10769.64    11137.16    163.53 o 
  -2   8   1     3513.43     3164.61     57.74 o 
   0   8   1     3581.58     3473.43     61.35 o 
   2   8   1     1285.15     1418.73     35.58 o 
   4   8   1     2000.01     2019.86     46.34 o 
   6   8   1     5770.38     6138.03    102.53 o 
   8   8   1     9765.53     9259.51    199.12 o 
  10   8   1        3.98       -6.22     28.30 o 
  12   8   1       59.36       30.76     32.94 o 
  14   8   1      117.50      108.47     42.66 o 
 -15   9   1      224.01      149.26     51.34 o 
 -13   9   1     7525.25     7611.88    191.98 o 
 -11   9   1     1182.19     1321.67     53.38 o 
  -9   9   1     1455.03     1514.59     54.96 o 
  -7   9   1      907.57      692.78     33.72 o 
  -5   9   1    13694.49    13124.57    192.53 o 
  -3   9   1     3464.63     3266.07     62.23 o 
  -1   9   1    52561.82    52473.20    699.95 o 
   1   9   1     5136.32     4823.54     81.50 o 
   3   9   1    10919.21    10728.90    160.16 o 
   5   9   1      743.28      636.95     29.75 o 
   7   9   1     1765.23     1881.91     53.34 o 
   9   9   1     2386.56     2334.51     66.59 o 
  11   9   1     2792.02     2777.22    113.43 o 
  13   9   1     1117.33      996.30     62.56 o 
 -14  10   1      137.31      116.18     58.62 o 
 -12  10   1      362.60      389.25     44.28 o 
 -10  10   1       31.00       51.96     27.35 o 
  -8  10   1      119.72       80.89     23.05 o 
  -6  10   1        4.64      -17.48     18.17 o 
  -4  10   1     3479.79     3219.73     64.75 o 
  -2  10   1    15348.49    14713.98    212.57 o 
   0  10   1        2.80       18.28     15.85 o 
   2  10   1     9239.88     9070.77    139.73 o 
   4  10   1      925.96      672.48     30.79 o 
   6  10   1      405.71      532.13     32.67 o 
   8  10   1      194.60      291.02     28.25 o 
  10  10   1     3153.23     2999.78     79.75 o 
  12  10   1       22.93       16.20     33.74 o 
 -13  11   1     3151.98     3249.32    152.50 o 
 -11  11   1     1626.82     1722.41     72.79 o 
  -9  11   1      313.85      287.52     32.84 o 
  -7  11   1     1763.23     1593.07     48.20 o 
  -5  11   1     1357.51     1476.82     44.58 o 
  -3  11   1     3192.81     2813.78     61.52 o 
  -1  11   1    17301.75    16853.31    242.34 o 
   1  11   1    10546.85    10247.38    156.54 o 
   3  11   1     2915.55     2835.31     62.39 o 
   5  11   1        6.63      -13.95     19.37 o 
   7  11   1     1292.22     1306.20     47.52 o 
   9  11   1       85.08      119.82     29.81 o 
  11  11   1     1455.91     1566.81     63.22 o 
  13  11   1      208.18      266.69     68.11 o 
 -12  12   1      604.98      542.66     53.03 o 
 -10  12   1      197.79      262.59     41.43 o 
  -8  12   1      264.35      265.86     33.30 o 
  -6  12   1     1148.20     1287.08     50.49 o 
  -4  12   1       46.64       83.41     28.46 o 
  -2  12   1     4751.77     4583.57    107.57 o 
   0  12   1      490.66      559.44     30.44 o 
   2  12   1     9497.41     9227.40    146.12 o 
   4  12   1      113.23       84.56     23.21 o 
   6  12   1     4616.86     4575.66     89.98 o 
   8  12   1      491.69      427.46     37.01 o 
  10  12   1     2909.02     2972.03     83.99 o 
  12  12   1       64.44       85.59     49.71 o 
 -11  13   1     3070.53     3237.76    103.01 o 
  -9  13   1     6026.62     5954.07    141.64 o 
  -7  13   1      241.78      319.72     35.74 o 
  -5  13   1     1707.39     1823.38     59.29 o 
  -3  13   1     4192.94     4049.40     90.37 o 
  -1  13   1      140.51      197.99     25.32 o 
   1  13   1     1252.62     1266.05     54.03 o 
   3  13   1     2694.50     2796.47     80.47 o 
   5  13   1      322.87      226.16     28.15 o 
   7  13   1      358.90      414.00     34.61 o 
   9  13   1      681.67      577.21     50.17 o 
  11  13   1       65.23      149.99     44.21 o 
 -10  14   1     1735.37     1811.53     78.79 o 
  -8  14   1     2110.26     2077.55     70.88 o 
  -6  14   1     8298.90     8784.58    185.81 o 
  -4  14   1     1831.02     1616.27     75.51 o 
  -2  14   1      252.80      241.99     30.79 o 
   0  14   1     2650.98     2743.84     75.88 o 
   2  14   1      830.01      876.42     39.65 o 
   4  14   1     1762.54     1866.33     55.94 o 
   6  14   1     2237.32     2427.24     75.85 o 
   8  14   1      173.91      268.65     47.58 o 
  10  14   1      295.57      306.03     70.37 o 
  -9  15   1     1906.51     2235.81     89.46 o 
  -7  15   1       34.71       32.11     35.75 o 
  -5  15   1     2611.44     2700.90    102.38 o 
  -3  15   1      158.77      153.91     30.76 o 
  -1  15   1      141.13      131.03     29.83 o 
   1  15   1      193.90      156.44     36.43 o 
   3  15   1     3492.87     3642.42    103.39 o 
   5  15   1      138.89      140.84     37.06 o 
   7  15   1     1690.67     1870.64     68.41 o 
   9  15   1      168.04      151.05     44.29 o 
  -8  16   1      421.20      472.23     51.88 o 
  -6  16   1      707.11      741.44     56.26 o 
  -4  16   1      286.36      306.17     42.92 o 
  -2  16   1     1005.47     1097.96     75.60 o 
   0  16   1     1219.18     1314.65     99.43 o 
   2  16   1       67.37       89.12     43.18 o 
   4  16   1     2369.29     2401.90    139.14 o 
   6  16   1      588.81      660.50    125.41 o 
  -5  17   1     1833.01     1965.78    100.00 o 
  -3  17   1      485.40      548.17     63.39 o 
  -1  17   1      312.97      269.66     53.02 o 
   1  17   1      238.37      310.32     55.04 o 
   3  17   1      417.59      430.97     59.46 o 
   5  17   1       81.84      106.74     49.12 o 
   0  18   1        8.89      116.28     74.12 o 
 -16   0   2       85.22       69.06     55.65 o 
 -14   0   2     8569.56     9347.69    279.51 o 
 -12   0   2      209.28      326.68     51.01 o 
 -10   0   2    12277.83    12601.54    259.03 o 
  -8   0   2    29475.46    32509.99    619.81 o 
  -6   0   2    62622.68    65146.78   1214.08 o 
  -4   0   2      102.07      105.91     13.22 o 
  -2   0   2      657.11      705.54     23.10 o 
   0   0   2    43699.02    45896.58    852.23 o 
   2   0   2    69691.95    72794.62   1349.78 o 
   4   0   2      756.03      689.98     26.15 o 
   6   0   2     3749.33     3469.28    112.17 o 
   8   0   2    30862.61    31229.99    751.71 o 
  10   0   2     2458.64     2050.82    100.96 o 
  12   0   2    17723.50    17986.41    474.86 o 
  14   0   2     1772.90     1859.28    135.15 o 
  16   0   2       14.23       40.97     55.87 o 
 -17   1   2        2.82        4.71     39.32 o 
 -15   1   2        3.55      -11.76     32.93 o 
 -13   1   2      499.63      482.79     44.35 o 
 -11   1   2     2936.06     2937.24     67.51 o 
  -9   1   2     1073.63     1056.44     31.12 o 
  -7   1   2     4353.93     4283.63     69.34 o 
  -5   1   2       14.64        2.31      7.78 o 
  -3   1   2     3231.78     3532.95     53.48 o 
  -1   1   2    24267.03    25576.40    338.11 o 
   1   1   2     7406.41     8010.43    110.66 o 
   3   1   2    18414.19    20031.64    270.47 o 
   5   1   2     3953.17     3162.73     60.62 o 
   7   1   2      252.11      183.02     16.18 o 
   9   1   2     1101.17      980.00     79.41 o 
  11   1   2       53.39       88.85     34.81 o 
  13   1   2      498.17      533.37     49.43 o 
  15   1   2       18.97       12.65     37.17 o 
 -16   2   2        7.48       -3.36     32.80 o 
 -14   2   2     3518.08     3645.76    104.21 o 
 -12   2   2       37.63       62.64     28.57 o 
 -10   2   2     1665.13     1851.00     93.46 o 
  -8   2   2      208.56      162.95     14.28 o 
  -6   2   2    65638.66    67756.95    892.93 o 
  -4   2   2    22429.62    24058.19    321.89 o 
  -2   2   2    28206.54    30102.72    398.00 o 
   0   2   2     9189.35     9718.21    132.55 o 
   2   2   2     5001.69     5654.79     82.53 o 
   4   2   2    18547.85    18986.85    258.73 o 
   6   2   2    65360.97    68881.74   1002.72 o 
   8   2   2     1961.51     1742.37     47.01 o 
  10   2   2     5476.88     5315.07    123.96 o 
  12   2   2    10119.85    10254.82    258.15 o 
  14   2   2      705.94      843.53     80.33 o 
  16   2   2        6.88      -35.81     35.81 o 
 -17   3   2      267.35      227.42     60.83 o 
 -15   3   2      706.49      620.65     52.30 o 
 -13   3   2    12705.48    12595.74    293.15 o 
 -11   3   2    10981.29    10561.30    179.45 o 
  -9   3   2     2625.85     2479.51     50.35 o 
  -7   3   2    33502.02    34423.46    462.36 o 
  -5   3   2     4057.79     3617.56     58.87 o 
  -3   3   2    32947.98    34624.55    459.01 o 
  -1   3   2    11665.83    11718.32    197.21 o 
   1   3   2   152117.34   159084.25   2076.06 o 
   3   3   2     4267.66     4699.65     72.67 o 
   5   3   2    66432.27    69586.16    919.04 o 
   7   3   2    31970.48    34505.17    515.43 o 
   9   3   2     2564.27     2424.66    103.26 o 
  11   3   2     3722.49     3639.90    100.11 o 
  13   3   2     5376.55     5208.15    149.83 o 
  15   3   2      103.42       75.39     39.64 o 
 -16   4   2       21.31        4.45     35.17 o 
 -14   4   2       56.21       54.03     47.64 o 
 -12   4   2     1679.33     1821.85     68.28 o 
 -10   4   2      257.05      252.04     20.22 o 
  -8   4   2     2331.88     2066.64     44.44 o 
  -6   4   2     6173.67     6490.54     98.81 o 
  -4   4   2    13094.31    12394.21    172.55 o 
  -2   4   2      611.32      565.74     16.60 o 
   0   4   2     3715.09     3661.38     56.56 o 
   2   4   2     1608.18     1581.63     34.39 o 
   4   4   2      594.91      380.54     18.43 o 
   6   4   2    16403.04    16015.79    225.51 o 
   8   4   2     6260.46     6336.05    116.65 o 
  10   4   2     2782.49     2674.38     80.59 o 
  12   4   2     3377.76     3233.92    111.85 o 
  14   4   2      512.63      515.44     52.20 o 
 -15   5   2        6.08      -14.36     33.74 o 
 -13   5   2     9181.48     9837.96    203.17 o 
 -11   5   2    14574.10    14005.49    400.50 o 
  -9   5   2     1011.41     1044.22     33.07 o 
  -7   5   2    36923.46    38999.86    524.32 o 
  -5   5   2     3163.01     3340.99     57.93 o 
  -3   5   2      982.87     1177.15     30.27 o 
  -1   5   2    25685.87    25917.19    347.21 o 
   1   5   2    62906.23    66300.34    873.08 o 
   3   5   2       79.29       12.21     10.82 o 
   5   5   2    60498.96    61957.34    822.12 o 
   7   5   2    11650.43    11555.39    185.52 o 
   9   5   2      267.08      306.07     28.36 o 
  11   5   2       68.44       67.17     30.42 o 
  13   5   2     1423.03     1507.14     72.64 o 
  15   5   2       10.14       -2.96     37.72 o 
 -16   6   2       87.32      114.32     40.93 o 
 -14   6   2     1689.44     1615.66     80.92 o 
 -12   6   2       17.82       52.20     26.20 o 
 -10   6   2     4921.14     4819.17     86.43 o 
  -8   6   2     3642.07     4027.59     72.85 o 
  -6   6   2    32920.35    35849.13    483.16 o 
  -4   6   2     4773.79     5282.74     83.15 o 
  -2   6   2    45254.68    47655.85    632.29 o 
   0   6   2     8671.25     8208.94    118.96 o 
   2   6   2     6168.40     6345.96     96.82 o 
   4   6   2    14625.78    15933.06    224.28 o 
   6   6   2      177.08      194.36     19.14 o 
   8   6   2     1008.24     1048.91     46.43 o 
  10   6   2      567.01      531.14     55.83 o 
  12   6   2      740.39      594.33     50.00 o 
  14   6   2      466.76      432.02     49.27 o 
 -15   7   2      172.95      232.67     64.79 o 
 -13   7   2     4619.40     4813.69    122.40 o 
 -11   7   2     5044.87     4994.50    116.77 o 
  -9   7   2     1634.94     1659.35     44.77 o 
  -7   7   2     3628.39     3405.00     64.61 o 
  -5   7   2       10.92       64.12     17.73 o 
  -3   7   2    31017.97    30979.27    417.98 o 
  -1   7   2    45752.40    48241.72    641.29 o 
   1   7   2       87.10       98.05     13.49 o 
   3   7   2     6866.20     7301.48    112.46 o 
   5   7   2     6460.65     6123.81     99.85 o 
   7   7   2     1974.97     2035.59     53.73 o 
   9   7   2     1486.25     1583.53    121.08 o 
  11   7   2     1304.06     1388.80     65.20 o 
  13   7   2       92.84      102.54     36.91 o 
 -14   8   2      729.09      752.36     56.62 o 
 -12   8   2      911.62      984.92     47.71 o 
 -10   8   2      205.08      210.63     24.52 o 
  -8   8   2     1780.52     1667.95     44.95 o 
  -6   8   2    24551.47    23204.20    322.44 o 
  -4   8   2     4017.15     3601.25     64.70 o 
  -2   8   2    25049.05    24736.69    338.21 o 
   0   8   2    53988.91    57159.87    832.58 o 
   2   8   2       43.70      104.57     14.96 o 
   4   8   2    18233.77    18462.03    260.71 o 
   6   8   2     1539.59     1383.57     44.98 o 
   8   8   2     5660.27     5179.90    193.70 o 
  10   8   2     2934.51     2852.84     76.20 o 
  12   8   2     3222.13     3135.67     99.60 o 
  14   8   2      281.84      331.01     58.06 o 
 -15   9   2      975.34     1002.00    121.26 o 
 -13   9   2        8.69       56.71     41.12 o 
 -11   9   2       80.45       33.64     38.55 o 
  -9   9   2     3099.42     3283.93     70.00 o 
  -7   9   2      186.15      216.69     28.90 o 
  -5   9   2     7356.56     7706.53    121.84 o 
  -3   9   2    14504.92    14755.96    210.98 o 
  -1   9   2     3449.56     3187.77     59.92 o 
   1   9   2      204.40      223.92     18.30 o 
   3   9   2      832.45      668.98     28.38 o 
   5   9   2     1684.11     1498.45     42.94 o 
   7   9   2       82.99      108.57     22.72 o 
   9   9   2     2987.44     3059.69     78.60 o 
  11   9   2     1553.15     1686.06     72.80 o 
  13   9   2      103.69       91.30     40.22 o 
 -14  10   2      983.83      796.66     72.34 o 
 -12  10   2     1253.77     1347.87     64.93 o 
 -10  10   2      320.63      294.40     40.90 o 
  -8  10   2     1011.49     1081.92     51.13 o 
  -6  10   2    19809.05    19622.45    279.56 o 
  -4  10   2     4753.23     4437.49     80.26 o 
  -2  10   2    15708.02    15653.38    224.31 o 
   0  10   2    28573.22    28253.03    388.29 o 
   2  10   2     2066.75     1919.35     47.10 o 
   4  10   2      200.86      206.95     33.53 o 
   6  10   2     1958.45     2066.99     64.39 o 
   8  10   2       26.79       23.44     25.60 o 
  10  10   2     2198.41     2315.41     98.60 o 
  12  10   2     1903.99     1985.11     82.59 o 
 -13  11   2      459.09      474.32     50.97 o 
 -11  11   2       14.29       24.64     35.56 o 
  -9  11   2     1206.41     1185.32     50.04 o 
  -7  11   2      993.53     1084.77     46.24 o 
  -5  11   2     6689.07     6316.83    120.03 o 
  -3  11   2     4570.07     4734.20     85.22 o 
  -1  11   2      989.81      986.86     34.45 o 
   1  11   2     1745.50     1911.57     64.39 o 
   3  11   2       78.68       58.87     20.59 o 
   5  11   2     1969.91     1986.07     53.42 o 
   7  11   2      299.17      308.20     30.06 o 
   9  11   2     1377.01     1363.08     56.38 o 
  11  11   2      604.69      561.53     47.34 o 
 -12  12   2      774.77      818.35     83.15 o 
 -10  12   2     2913.79     3042.35     94.11 o 
  -8  12   2     4895.46     4807.43    155.56 o 
  -6  12   2     5331.58     5469.84    111.88 o 
  -4  12   2      557.44      462.29     33.49 o 
  -2  12   2    11126.41    10882.61    185.53 o 
   0  12   2     7902.92     7666.24    125.26 o 
   2  12   2      708.88      723.70     33.44 o 
   4  12   2     3946.20     3704.38     76.81 o 
   6  12   2      355.79      414.60     32.65 o 
   8  12   2      915.06      958.69     49.87 o 
  10  12   2     1329.20     1419.91     70.14 o 
 -11  13   2     1443.67     1473.18     72.65 o 
  -9  13   2      700.36      678.83     68.52 o 
  -7  13   2     1361.86     1497.79     64.00 o 
  -5  13   2      213.23      145.96     28.17 o 
  -3  13   2      160.79      133.08     26.95 o 
  -1  13   2      606.29      652.74     38.55 o 
   1  13   2     1775.58     1663.42     48.73 o 
   3  13   2       11.29       18.49     25.77 o 
   5  13   2     3405.27     3411.63     76.37 o 
   7  13   2      114.10      122.37     28.81 o 
   9  13   2     1443.55     1435.15     60.96 o 
 -10  14   2     5361.85     5483.98    201.97 o 
  -8  14   2     6453.86     6803.18    147.87 o 
  -6  14   2       46.77       56.07     30.37 o 
  -4  14   2     1051.77     1033.34     48.49 o 
  -2  14   2       33.93       -7.03     24.29 o 
   0  14   2      142.03      141.26     28.93 o 
   2  14   2     7040.98     7326.53    150.40 o 
   4  14   2     5916.51     6035.55    137.45 o 
   6  14   2      525.58      568.94     38.16 o 
   8  14   2     2752.36     3013.03    103.71 o 
  -9  15   2      107.88      155.45     43.54 o 
  -7  15   2     2433.05     2448.57     88.06 o 
  -5  15   2     1076.69     1174.86     75.63 o 
  -3  15   2      383.35      367.76     43.47 o 
  -1  15   2      927.92      959.29     56.08 o 
   1  15   2     4395.65     4234.11    112.45 o 
   3  15   2      378.21      490.27     47.48 o 
   5  15   2     2925.74     2966.69    213.62 o 
   7  15   2       82.60       94.09     45.99 o 
  -8  16   2      684.45      740.89     59.79 o 
  -6  16   2       16.52      -13.45     35.81 o 
  -4  16   2      242.47      275.97     72.79 o 
  -2  16   2      156.33      134.14     56.81 o 
   0  16   2      131.92      173.18     38.26 o 
   2  16   2     3435.11     3445.13    250.54 o 
   4  16   2      898.40      898.93    110.21 o 
   6  16   2      502.64      629.94    122.95 o 
  -5  17   2      952.08     1000.05     65.33 o 
  -3  17   2     1852.61     1985.48    100.75 o 
  -1  17   2      774.29      819.33     72.05 o 
   1  17   2      113.68      174.08     62.67 o 
   3  17   2       67.63      111.20     49.85 o 
 -17   1   3     1000.63      918.56     65.49 o 
 -15   1   3     2156.69     2450.83     87.85 o 
 -13   1   3     4482.98     4275.67    159.56 o 
 -11   1   3     3801.04     3749.41     69.91 o 
  -9   1   3        4.81       -1.45     14.29 o 
  -7   1   3    54650.40    56359.88    746.77 o 
  -5   1   3    48920.42    50531.43    667.20 o 
  -3   1   3    49466.86    53337.93    701.45 o 
  -1   1   3    16525.00    17329.36    232.26 o 
   1   1   3    16981.53    18147.10    267.54 o 
   3   1   3     7352.28     7124.12    104.21 o 
   5   1   3    65960.15    68637.80    906.63 o 
   7   1   3    24121.10    23841.57    362.94 o 
   9   1   3      340.88      265.56     34.54 o 
  11   1   3     3740.40     3668.26    143.21 o 
  13   1   3      363.89      361.39     61.33 o 
  15   1   3       10.87      -12.40     37.62 o 
 -16   2   3       14.70       38.16     36.22 o 
 -14   2   3     1645.75     1635.53     69.53 o 
 -12   2   3     5343.16     5523.69    108.74 o 
 -10   2   3      465.61      395.80     27.36 o 
  -8   2   3     4045.67     4053.58     68.97 o 
  -6   2   3       30.29        4.17      9.39 o 
  -4   2   3      343.81      357.44     13.49 o 
  -2   2   3    34940.58    37862.60    549.76 o 
   0   2   3      326.27      440.59     22.84 o 
   2   2   3    14175.18    14876.81    204.20 o 
   4   2   3     8133.99     8508.63    124.36 o 
   6   2   3    11730.63    11743.57    168.83 o 
   8   2   3      754.54      614.66     34.88 o 
  10   2   3     1078.53      942.16     52.92 o 
  12   2   3     2784.22     2658.55     89.61 o 
  14   2   3     1522.08     1404.29    124.88 o 
 -17   3   3      450.26      457.75     52.64 o 
 -15   3   3        7.52       31.53     32.74 o 
 -13   3   3     1902.52     1771.70    108.65 o 
 -11   3   3       16.85       12.71     16.11 o 
  -9   3   3     2394.15     2552.95     51.63 o 
  -7   3   3     3599.39     3287.82     57.89 o 
  -5   3   3     7173.22     7595.43    110.63 o 
  -3   3   3       50.44       25.55      9.74 o 
  -1   3   3     5600.60     5655.21     90.47 o 
   1   3   3        0.26        6.18      8.31 o 
   3   3   3      135.08      225.84     14.10 o 
   5   3   3     1926.32     1925.51     55.89 o 
   7   3   3    18142.86    18945.94    295.17 o 
   9   3   3     2893.76     2472.81     64.38 o 
  11   3   3     3619.73     3422.24     98.79 o 
  13   3   3      730.36      680.30     56.66 o 
  15   3   3       64.26       -7.34     35.42 o 
 -16   4   3      341.81      279.56     44.43 o 
 -14   4   3     1853.21     1974.61     76.41 o 
 -12   4   3    24727.46    24663.30    383.70 o 
 -10   4   3     1107.37     1094.98     35.13 o 
  -8   4   3     7988.22     8472.89    127.85 o 
  -6   4   3     1582.50     1389.63     34.96 o 
  -4   4   3     5178.87     5442.47     81.92 o 
  -2   4   3    46724.82    47728.82    770.82 o 
   0   4   3    75271.59    78052.30   1025.18 o 
   2   4   3     3320.10     3654.24     60.35 o 
   4   4   3    12126.91    12298.22    175.74 o 
   6   4   3     8675.78     7733.91    119.13 o 
   8   4   3      596.35      481.67     30.55 o 
  10   4   3      357.45      371.34     39.99 o 
  12   4   3     1416.15     1523.54    102.56 o 
  14   4   3      398.23      519.26     52.65 o 
 -17   5   3       12.58      -25.68     37.13 o 
 -15   5   3       30.40        1.29     33.02 o 
 -13   5   3      369.98      352.92     39.62 o 
 -11   5   3     7004.50     6688.40    167.31 o 
  -9   5   3     3996.05     3832.99     70.45 o 
  -7   5   3     9134.45     9771.57    144.33 o 
  -5   5   3     6321.24     6525.71     98.99 o 
  -3   5   3     1380.18     1246.98     31.82 o 
  -1   5   3     9424.20     9310.87    131.84 o 
   1   5   3     2302.25     2442.66     44.25 o 
   3   5   3      713.56      597.14     24.24 o 
   5   5   3     1872.78     1993.18     44.17 o 
   7   5   3      396.73      331.43     21.77 o 
   9   5   3     3202.71     3212.49     84.76 o 
  11   5   3     2576.65     2501.83     84.52 o 
  13   5   3        2.39       19.98     45.42 o 
  15   5   3     1885.75     1796.24     86.47 o 
 -16   6   3      326.63      294.38     45.45 o 
 -14   6   3     2629.21     2799.40     91.70 o 
 -12   6   3    17225.11    17502.80    283.88 o 
 -10   6   3     2114.16     2066.92     88.91 o 
  -8   6   3     5233.66     5239.69     88.33 o 
  -6   6   3     5833.09     5794.83     92.38 o 
  -4   6   3     5375.00     5866.65     90.00 o 
  -2   6   3    30559.26    31242.24    461.08 o 
   0   6   3    62626.27    62640.57    827.53 o 
   2   6   3     7116.03     6643.88    121.17 o 
   4   6   3    21390.43    22027.16    304.80 o 
   6   6   3     5692.88     5452.54    123.08 o 
   8   6   3        6.77       16.25     21.52 o 
  10   6   3       69.27       46.88     29.21 o 
  12   6   3     6304.90     6810.60    160.41 o 
  14   6   3      298.09      298.92     47.36 o 
 -15   7   3      663.62      660.27     54.84 o 
 -13   7   3      132.17      114.74     28.78 o 
 -11   7   3     6216.59     5615.25    153.40 o 
  -9   7   3       58.92       39.70     17.78 o 
  -7   7   3    20221.51    19024.19    267.55 o 
  -5   7   3    34212.57    35515.58    478.53 o 
  -3   7   3     8053.23     8356.15    123.53 o 
  -1   7   3    21189.07    21750.13    297.58 o 
   1   7   3      588.36      793.16     25.20 o 
   3   7   3     2887.02     2837.25     55.33 o 
   5   7   3     3556.59     3220.78     63.24 o 
   7   7   3     4538.51     4494.45    115.46 o 
   9   7   3      192.53      208.55     28.78 o 
  11   7   3     7651.69     7425.40    167.50 o 
  13   7   3      388.28      412.56     60.81 o 
 -16   8   3        0.19       11.02     46.00 o 
 -14   8   3     1873.38     1788.19     91.43 o 
 -12   8   3     5866.47     5955.43    120.97 o 
 -10   8   3       29.73       12.19     20.28 o 
  -8   8   3       21.06       21.20     17.41 o 
  -6   8   3        3.34       -3.72     14.67 o 
  -4   8   3     1448.26     1477.73     36.09 o 
  -2   8   3    10584.51     9401.18    138.70 o 
   0   8   3    41251.11    42766.65    572.84 o 
   2   8   3     2007.68     1988.50     59.82 o 
   4   8   3     9763.47    10030.54    152.42 o 
   6   8   3     1156.79     1243.92     40.37 o 
   8   8   3      239.65      221.47     33.35 o 
  10   8   3     2113.98     2006.80     65.22 o 
  12   8   3      891.23      861.83     59.80 o 
 -15   9   3       14.85       72.20     47.23 o 
 -13   9   3      156.02      194.53     38.14 o 
 -11   9   3     3044.70     3148.89     91.06 o 
  -9   9   3     2427.27     2413.09     81.04 o 
  -7   9   3    17079.62    16341.71    235.55 o 
  -5   9   3    20599.37    20230.29    283.83 o 
  -3   9   3       46.85       68.62     14.66 o 
  -1   9   3     8622.65     7899.87    121.21 o 
   1   9   3     3003.33     2804.98     56.07 o 
   3   9   3     3689.05     3917.84     72.98 o 
   5   9   3     9106.38     9011.50    142.37 o 
   7   9   3     1376.95     1372.00     65.76 o 
   9   9   3     1365.18     1344.28     54.07 o 
  11   9   3     3827.61     4103.66    144.48 o 
  13   9   3      252.64      313.73     58.61 o 
 -14  10   3       31.74       15.34     41.68 o 
 -12  10   3      630.55      538.81     47.65 o 
 -10  10   3     2018.97     1992.48     89.51 o 
  -8  10   3     5501.52     5719.71    113.61 o 
  -6  10   3      538.81      458.11     32.50 o 
  -4  10   3    15522.27    16192.99    232.27 o 
  -2  10   3     5156.31     5113.43     87.28 o 
   0  10   3     2720.62     2670.18     55.60 o 
   2  10   3      297.39      224.24     21.60 o 
   4  10   3     3956.48     3975.14     77.54 o 
   6  10   3      571.57      540.25     41.17 o 
   8  10   3     4439.38     4321.30     97.96 o 
  10  10   3     3154.99     3240.48     86.74 o 
  12  10   3      166.69      169.41     42.15 o 
 -13  11   3       61.75       37.57     38.82 o 
 -11  11   3      169.30      208.98     38.84 o 
  -9  11   3      716.86      759.78     50.03 o 
  -7  11   3    11927.29    12513.76    211.35 o 
  -5  11   3    20767.20    20459.47    322.39 o 
  -3  11   3       66.46       52.70     21.22 o 
  -1  11   3     3380.81     3268.79     75.09 o 
   1  11   3    10152.32     9726.13    167.32 o 
   3  11   3     3659.34     3541.17     72.76 o 
   5  11   3     3575.47     3894.85     80.10 o 
   7  11   3     2296.62     2531.37     64.75 o 
   9  11   3      852.73      970.70     51.72 o 
  11  11   3     3331.57     3283.72    107.03 o 
 -12  12   3     2263.08     2194.96     84.52 o 
 -10  12   3     1679.88     1396.51     57.43 o 
  -8  12   3     6335.33     6697.89    132.32 o 
  -6  12   3     1832.57     1588.45     73.57 o 
  -4  12   3    18304.94    17126.83    390.59 o 
  -2  12   3     3279.23     3139.79     79.72 o 
   0  12   3    15013.38    14764.05    241.40 o 
   2  12   3     1252.07     1239.76     57.59 o 
   4  12   3     7685.64     7548.33    128.26 o 
   6  12   3       11.28       -4.59     22.62 o 
   8  12   3     2101.82     2046.39     67.99 o 
  10  12   3      409.46      442.22     48.68 o 
 -11  13   3       37.96       -3.70     44.45 o 
  -9  13   3     2038.90     2044.49    120.13 o 
  -7  13   3     7211.73     7208.53    141.01 o 
  -5  13   3     3166.28     3238.53     92.54 o 
  -3  13   3      103.28      202.12     50.14 o 
  -1  13   3       10.81       14.01     28.95 o 
   1  13   3     3299.83     3598.09    107.68 o 
   3  13   3     5774.31     5981.45    151.24 o 
   5  13   3     6774.51     6556.58    118.82 o 
   7  13   3        2.36       16.30     29.64 o 
   9  13   3     1815.12     1890.17     82.04 o 
 -10  14   3      138.32      160.02     49.68 o 
  -8  14   3      160.63      134.09     38.51 o 
  -6  14   3     1073.66     1069.61     59.98 o 
  -4  14   3       91.43       61.50     31.82 o 
  -2  14   3      145.06      150.23     33.89 o 
   0  14   3     2599.82     2674.59     86.23 o 
   2  14   3     3710.49     3599.65    149.09 o 
   4  14   3     3259.91     3601.96    104.78 o 
   6  14   3      768.11      794.24     56.33 o 
   8  14   3      205.88      292.82     49.11 o 
  -9  15   3      872.08      975.06     64.23 o 
  -7  15   3       91.64      159.45     38.93 o 
  -5  15   3     1080.80     1005.91     59.94 o 
  -3  15   3     3509.19     3452.73    101.83 o 
  -1  15   3       19.32       42.80     46.11 o 
   1  15   3     3192.12     3341.06    100.89 o 
   3  15   3     6778.36     7082.44    162.60 o 
   5  15   3      730.18      732.41     56.20 o 
   7  15   3      482.54      446.42     75.39 o 
  -8  16   3      380.31      390.80     50.69 o 
  -6  16   3        0.64       22.79     36.48 o 
  -4  16   3     1187.59     1179.52     65.92 o 
  -2  16   3     2150.55     2128.25     86.99 o 
   0  16   3      496.58      496.84     51.05 o 
   2  16   3       71.63      178.62     39.66 o 
   4  16   3        4.35       44.69     46.50 o 
   6  16   3      293.39      371.43     58.81 o 
  -5  17   3       77.89      140.85     42.71 o 
  -3  17   3     1415.14     1467.74     75.50 o 
  -1  17   3      607.67      585.76     59.58 o 
   1  17   3     1772.44     1761.96    179.29 o 
   3  17   3     2989.72     2975.59    122.22 o 
 -16   0   4      267.87      231.69     56.35 o 
 -14   0   4       28.19       24.14     42.67 o 
 -12   0   4      354.23      397.30     34.78 o 
 -10   0   4     1589.55     1562.13     72.92 o 
  -8   0   4    24223.10    23280.59    451.04 o 
  -6   0   4   144205.39   147502.53   2728.95 o 
  -4   0   4    17274.17    19437.63    371.43 o 
  -2   0   4   325626.34   313821.66   5809.02 o 
   0   0   4    15506.44    17541.29    337.15 o 
   2   0   4    19210.70    18444.45    356.20 o 
   4   0   4     3574.11     3537.45     85.47 o 
   6   0   4    29589.40    31332.54    601.22 o 
   8   0   4     3852.79     3967.44    139.39 o 
  10   0   4     2812.48     2900.06    121.81 o 
  12   0   4      890.59      859.15     82.00 o 
  14   0   4     1118.90     1207.33    103.47 o 
 -17   1   4      519.51      498.83     51.99 o 
 -15   1   4     1068.59     1067.93     61.04 o 
 -13   1   4     4263.19     4373.37    127.28 o 
 -11   1   4      697.40      742.99     50.66 o 
  -9   1   4     3315.56     2867.83     55.61 o 
  -7   1   4     2105.83     2291.52     51.15 o 
  -5   1   4     5062.49     4958.81     76.07 o 
  -3   1   4     9943.96    10764.63    149.25 o 
  -1   1   4    74640.83    78738.72   1032.78 o 
   1   1   4     2503.21     2513.21     43.97 o 
   3   1   4     6931.80     7146.40    106.49 o 
   5   1   4     1179.13     1226.54     37.03 o 
   7   1   4     1459.42     1311.98     33.70 o 
   9   1   4      147.08      168.46     29.72 o 
  11   1   4     1090.42     1154.52    119.62 o 
  13   1   4      390.78      361.62     46.69 o 
  15   1   4       21.82       37.29     52.25 o 
 -16   2   4        5.95      -10.95     34.11 o 
 -14   2   4      561.00      671.47     49.02 o 
 -12   2   4     2013.64     1956.63     56.49 o 
 -10   2   4      224.83      196.73     18.84 o 
  -8   2   4    50714.54    53461.90    711.72 o 
  -6   2   4    39428.15    39990.29    581.76 o 
  -4   2   4      135.19      157.01     11.81 o 
  -2   2   4    13034.69    12817.20    175.62 o 
   0   2   4     4317.59     4368.13     67.07 o 
   2   2   4      552.80      528.97     28.53 o 
   4   2   4      830.17      565.21     32.22 o 
   6   2   4    23983.08    24130.13    332.43 o 
   8   2   4      333.77      279.89     26.01 o 
  10   2   4     1909.06     1678.87     70.05 o 
  12   2   4       83.40       56.41     33.10 o 
  14   2   4      780.13      707.10     61.01 o 
 -17   3   4     1823.66     1875.78     84.31 o 
 -15   3   4     1390.15     1391.66     67.55 o 
 -13   3   4    12838.19    12861.84    414.66 o 
 -11   3   4     2530.41     2317.96     55.61 o 
  -9   3   4    10397.47    10095.28    150.51 o 
  -7   3   4     2581.39     2650.58     68.30 o 
  -5   3   4    30717.02    31613.48    423.16 o 
  -3   3   4     2331.20     2259.59     39.02 o 
  -1   3   4   145150.06   148754.36   2124.03 o 
   1   3   4    30557.02    31972.58    427.67 o 
   3   3   4    11294.21    12256.95    174.49 o 
   5   3   4     6410.89     6333.90    100.24 o 
   7   3   4     1577.75     1571.29     41.20 o 
   9   3   4      445.62      427.25     47.41 o 
  11   3   4     1494.34     1621.24     70.68 o 
  13   3   4     1358.57     1292.90     70.96 o 
 -16   4   4      358.55      252.71     43.20 o 
 -14   4   4      526.49      591.38     46.91 o 
 -12   4   4       25.29       36.47     25.65 o 
 -10   4   4     2536.06     2399.72     52.96 o 
  -8   4   4    14254.92    13963.66    199.72 o 
  -6   4   4     1696.48     1446.97     33.40 o 
  -4   4   4     1181.47     1202.88     37.43 o 
  -2   4   4      980.64      771.04     28.95 o 
   0   4   4      469.36      370.98     14.58 o 
   2   4   4     2836.87     2533.59     56.14 o 
   4   4   4     2659.56     2605.48     68.47 o 
   6   4   4      181.02      170.31     19.17 o 
   8   4   4     1205.57     1088.66     42.42 o 
  10   4   4     1464.19     1363.68     62.18 o 
  12   4   4      466.66      426.97     47.51 o 
  14   4   4       52.88       57.76     37.42 o 
 -17   5   4     1671.21     1714.35     82.63 o 
 -15   5   4      985.01      948.17     59.33 o 
 -13   5   4     8942.60     9316.11    167.83 o 
 -11   5   4     6017.45     5656.03     97.86 o 
  -9   5   4      354.38      470.85     24.99 o 
  -7   5   4     4583.29     4451.78     75.49 o 
  -5   5   4     1058.78      875.42     40.96 o 
  -3   5   4     5850.25     6357.22    105.80 o 
  -1   5   4    77015.81    75508.41   1086.85 o 
   1   5   4    19124.21    17313.10    239.37 o 
   3   5   4      193.81      173.99     17.48 o 
   5   5   4     7239.21     6610.43    106.25 o 
   7   5   4      725.91      803.14     30.75 o 
   9   5   4      198.38      177.21     29.87 o 
  11   5   4     3944.84     3909.13    109.84 o 
  13   5   4     2981.90     2805.58    122.21 o 
 -16   6   4     1667.68     1678.86     87.18 o 
 -14   6   4       18.77        2.24     30.38 o 
 -12   6   4     1895.41     1859.78     73.07 o 
 -10   6   4     5666.97     5562.45     96.08 o 
  -8   6   4      551.18      566.04     25.22 o 
  -6   6   4    16022.76    16654.16    233.34 o 
  -4   6   4     5303.70     5783.25    100.56 o 
  -2   6   4    17119.63    18329.04    278.22 o 
   0   6   4     1359.01     1394.82     31.24 o 
   2   6   4     8626.24     8716.62    130.09 o 
   4   6   4      277.49      348.11     21.39 o 
   6   6   4     9557.28     9621.10    148.42 o 
   8   6   4     1949.71     1839.35     57.39 o 
  10   6   4     1365.21     1188.61     60.81 o 
  12   6   4     2475.11     2381.52    120.35 o 
  14   6   4       15.21       46.88     40.56 o 
 -15   7   4       84.08      137.52     46.98 o 
 -13   7   4     2470.06     2449.01     70.68 o 
 -11   7   4    12733.06    12499.76    189.54 o 
  -9   7   4      801.51      839.60     32.32 o 
  -7   7   4     1117.01      984.75     30.78 o 
  -5   7   4       14.19       12.00     14.89 o 
  -3   7   4      627.67      869.43     29.68 o 
  -1   7   4    41204.84    41137.05    550.09 o 
   1   7   4    34615.21    34399.95    464.20 o 
   3   7   4       37.26       35.48     15.07 o 
   5   7   4     6804.34     6925.17    112.91 o 
   7   7   4      211.41      235.79     40.15 o 
   9   7   4      553.03      548.72     38.04 o 
  11   7   4     2759.53     3094.39     98.47 o 
  13   7   4      767.04      976.34     65.56 o 
 -16   8   4     1242.34     1199.24     85.36 o 
 -14   8   4      101.53      173.85     47.87 o 
 -12   8   4     5977.21     5997.15    137.08 o 
 -10   8   4     7762.39     8243.58    133.69 o 
  -8   8   4    15730.13    14555.20    441.70 o 
  -6   8   4    17021.39    16869.72    238.77 o 
  -4   8   4      268.58      353.20     48.64 o 
  -2   8   4     2355.15     2348.75     54.69 o 
   0   8   4    14161.78    13981.18    199.32 o 
   2   8   4      738.35      792.63     28.45 o 
   4   8   4    10811.23     9673.05    148.84 o 
   6   8   4    23843.71    24104.63    370.40 o 
   8   8   4       54.20       23.50     24.85 o 
  10   8   4     2943.93     2990.40    130.23 o 
  12   8   4     1080.75     1079.38     67.29 o 
 -15   9   4        1.46      -42.57     42.57 o 
 -13   9   4      443.69      411.87     44.93 o 
 -11   9   4     1654.22     1678.75     96.34 o 
  -9   9   4     4178.29     4223.05    114.04 o 
  -7   9   4     1869.26     1889.19     94.29 o 
  -5   9   4     1750.92     1698.52     48.66 o 
  -3   9   4    12361.93    12204.96    198.38 o 
  -1   9   4     1554.90     1524.76     47.68 o 
   1   9   4      590.40      618.44     25.91 o 
   3   9   4     4384.23     4637.33     83.67 o 
   5   9   4      106.74      115.14     22.96 o 
   7   9   4     1975.68     1984.69     73.89 o 
   9   9   4      776.56      777.06     50.87 o 
  11   9   4      471.34      566.47     52.31 o 
 -14  10   4        2.72       28.01     37.75 o 
 -12  10   4     2888.53     3141.17     96.21 o 
 -10  10   4     3526.49     3504.38     88.14 o 
  -8  10   4     8557.83     8680.21    156.36 o 
  -6  10   4    14970.51    15430.96    278.52 o 
  -4  10   4     1515.08     1487.58     67.96 o 
  -2  10   4      842.24      785.89     58.48 o 
   0  10   4     4155.06     3916.18     72.08 o 
   2  10   4      563.32      574.81     28.58 o 
   4  10   4    20447.89    20721.43    324.35 o 
   6  10   4    15466.37    15553.16    232.88 o 
   8  10   4      429.11      446.55     38.83 o 
  10  10   4     1222.31     1295.97     59.01 o 
  12  10   4      281.76      319.20     56.27 o 
 -13  11   4      335.31      343.60     46.92 o 
 -11  11   4       24.93       37.02     33.39 o 
  -9  11   4     5296.37     5099.53    108.28 o 
  -7  11   4     1332.80     1353.45     55.78 o 
  -5  11   4     5871.07     5747.75    112.34 o 
  -3  11   4     6058.83     5779.53    173.30 o 
  -1  11   4     1125.81     1116.63     42.13 o 
   1  11   4     7512.01     7460.91    132.14 o 
   3  11   4     3945.01     3844.29     77.28 o 
   5  11   4     9354.06     9341.16    152.34 o 
   7  11   4     1692.41     1684.38     60.22 o 
   9  11   4     3511.40     3578.53     92.90 o 
  11  11   4        6.63       29.08     37.58 o 
 -12  12   4      675.40      627.83     64.17 o 
 -10  12   4        3.79      -23.18     31.04 o 
  -8  12   4     1323.80     1377.04     93.62 o 
  -6  12   4     1610.81     1670.13     66.25 o 
  -4  12   4    12344.61    12288.41    273.92 o 
  -2  12   4     1996.66     1833.05     67.81 o 
   0  12   4        8.35       -6.27     27.50 o 
   2  12   4     2639.72     2583.22     99.82 o 
   4  12   4     4264.96     4374.53     96.57 o 
   6  12   4     6750.94     6814.11    158.01 o 
   8  12   4      506.79      469.74     48.15 o 
  10  12   4      408.62      480.58     52.27 o 
 -11  13   4      171.21      166.28     58.77 o 
  -9  13   4     1721.71     1682.41     74.08 o 
  -7  13   4       64.06       53.97     32.37 o 
  -5  13   4     1513.70     1411.38     85.54 o 
  -3  13   4      579.32      554.82     44.96 o 
  -1  13   4     7368.25     7159.17    155.66 o 
   1  13   4      118.21      127.99     33.31 o 
   3  13   4      851.94      865.73     54.05 o 
   5  13   4      611.95      575.45     49.92 o 
   7  13   4      475.93      501.36     48.55 o 
   9  13   4      221.90      236.75     71.30 o 
 -10  14   4       16.83       45.40     38.98 o 
  -8  14   4       31.35       84.17     36.70 o 
  -6  14   4      767.85      613.90     51.83 o 
  -4  14   4     5840.69     5858.09    142.54 o 
  -2  14   4     5485.87     5870.38    138.81 o 
   0  14   4       95.34      148.47     36.85 o 
   2  14   4     3788.02     3809.53    106.52 o 
   4  14   4     3217.60     3215.39    112.09 o 
   6  14   4      604.69      629.46     53.87 o 
   8  14   4      119.86      134.24     50.35 o 
  -9  15   4        7.53       46.38     38.97 o 
  -7  15   4      265.55      246.33     44.28 o 
  -5  15   4       47.61       30.38     35.73 o 
  -3  15   4      910.34      932.26    115.15 o 
  -1  15   4     2718.76     2759.05     91.71 o 
   1  15   4       73.06       66.25     36.43 o 
   3  15   4       11.76       -6.49     34.28 o 
   5  15   4        0.56       80.96     39.03 o 
   7  15   4        4.34      -30.10     45.44 o 
  -8  16   4      491.70      459.85     53.15 o 
  -6  16   4        6.31      -48.53     65.67 o 
  -4  16   4     2941.92     3123.62    139.04 o 
  -2  16   4     4214.84     4288.95    119.88 o 
   0  16   4      179.46       93.10     38.98 o 
   2  16   4     3373.70     3604.88    110.34 o 
   4  16   4      434.34      407.43     58.84 o 
  -5  17   4       16.42        6.24     45.19 o 
  -3  17   4     1580.30     1850.38     82.66 o 
  -1  17   4     1829.21     1695.42     80.00 o 
   1  17   4       36.67       22.59     38.57 o 
 -17   1   5       23.14       21.16     36.05 o 
 -15   1   5      890.87     1135.81     66.50 o 
 -13   1   5    12299.87    12740.35    237.00 o 
 -11   1   5     6280.72     6406.63    106.08 o 
  -9   1   5    11750.73    11864.95    182.23 o 
  -7   1   5    62902.55    65499.31    866.48 o 
  -5   1   5    10018.01    10022.56    142.73 o 
  -3   1   5    15868.95    16107.18    220.13 o 
  -1   1   5       35.54       30.29      9.81 o 
   1   1   5      344.09      392.35     17.35 o 
   3   1   5    12604.64    12083.53    173.25 o 
   5   1   5    33605.95    35059.75    474.83 o 
   7   1   5     3339.76     3003.21     73.85 o 
   9   1   5     5787.39     5750.96    133.17 o 
  11   1   5      319.98      325.96     42.23 o 
  13   1   5      420.78      454.32     52.47 o 
 -16   2   5       83.84      101.86     38.65 o 
 -14   2   5     3477.42     3436.84    132.69 o 
 -12   2   5     4664.20     4350.56     81.73 o 
 -10   2   5      393.31      267.64     20.97 o 
  -8   2   5     3945.62     4544.49     76.70 o 
  -6   2   5    18284.81    19356.58    291.74 o 
  -4   2   5    14941.05    15572.50    214.38 o 
  -2   2   5    10387.92     9329.92    132.34 o 
   0   2   5    77923.48    80545.83   1059.45 o 
   2   2   5      477.20      473.20     19.85 o 
   4   2   5     6853.97     6937.41    108.04 o 
   6   2   5     2194.14     1807.64     44.89 o 
   8   2   5     1480.07     1418.98     59.64 o 
  10   2   5      942.35      953.65     81.90 o 
  12   2   5     2005.25     2080.98     83.47 o 
  14   2   5      257.04      190.93     45.67 o 
 -17   3   5       17.33       34.46     35.92 o 
 -15   3   5     1248.11     1248.86     82.67 o 
 -13   3   5     8257.26     8391.80    152.93 o 
 -11   3   5     3791.18     3573.32     93.73 o 
  -9   3   5     7032.83     7684.31    149.81 o 
  -7   3   5    44965.34    44483.34    594.46 o 
  -5   3   5    28370.58    27569.35    371.84 o 
  -3   3   5     1294.77     1645.39     32.47 o 
  -1   3   5      295.17      379.32     30.22 o 
   1   3   5       61.42      136.20     12.96 o 
   3   3   5    12865.25    12635.08    181.61 o 
   5   3   5     7441.71     6927.80    110.15 o 
   7   3   5      949.82     1037.19     40.63 o 
   9   3   5     2125.90     1964.49     72.67 o 
  11   3   5       75.85      125.55     35.87 o 
  13   3   5       25.37      -19.64     36.42 o 
 -16   4   5      320.63      280.22     49.21 o 
 -14   4   5     6937.77     7124.38    162.19 o 
 -12   4   5     5199.07     4880.50     89.19 o 
 -10   4   5      152.74      142.78     19.72 o 
  -8   4   5     1374.86     1416.48     38.29 o 
  -6   4   5    24212.90    25229.36    343.30 o 
  -4   4   5     4759.34     4545.21     71.40 o 
  -2   4   5    62597.47    64567.90    932.10 o 
   0   4   5    78330.87    81226.88   1069.43 o 
   2   4   5     2790.41     2970.19     54.96 o 
   4   4   5     6028.85     5973.43     96.91 o 
   6   4   5     4264.19     3937.41     73.24 o 
   8   4   5     6421.13     6599.70    126.04 o 
  10   4   5     8915.13     8743.43    187.33 o 
  12   4   5     4585.14     4649.46    166.99 o 
  14   4   5       42.12      -20.39     37.05 o 
 -17   5   5     1669.27     1642.13     78.60 o 
 -15   5   5      116.93      115.63     40.03 o 
 -13   5   5      119.35      136.10     27.74 o 
 -11   5   5      316.09      357.60     28.01 o 
  -9   5   5       44.20       29.43     25.86 o 
  -7   5   5     9024.00     9337.02    138.86 o 
  -5   5   5     7446.37     7993.41    132.79 o 
  -3   5   5      316.87      440.72     27.16 o 
  -1   5   5     1069.42     1353.41     55.11 o 
   1   5   5       36.98        9.56     10.94 o 
   3   5   5     5144.12     5027.74     84.27 o 
   5   5   5      177.35      191.80     20.03 o 
   7   5   5     1065.79      919.78     41.33 o 
   9   5   5       20.35       39.13     29.15 o 
  11   5   5       42.50       56.92     35.74 o 
  13   5   5      122.89       58.19     39.29 o 
 -16   6   5       12.49       46.30     46.27 o 
 -14   6   5     4302.77     3850.47    104.11 o 
 -12   6   5      212.73      206.11     24.36 o 
 -10   6   5      859.27      821.14     32.54 o 
  -8   6   5    10410.79    10852.39    161.39 o 
  -6   6   5    15501.47    15398.02    217.24 o 
  -4   6   5     2114.78     2173.30     48.68 o 
  -2   6   5    21603.18    19984.63    341.73 o 
   0   6   5    27031.88    26460.58    359.83 o 
   2   6   5      317.49      272.57     25.39 o 
   4   6   5     1974.45     2108.89     68.73 o 
   6   6   5      602.02      579.83     29.53 o 
   8   6   5       51.44       38.55     23.88 o 
  10   6   5     2270.62     2396.23    106.30 o 
  12   6   5     2215.13     2344.21    102.52 o 
 -15   7   5     3207.84     3281.89    123.03 o 
 -13   7   5      899.44      842.43     61.21 o 
 -11   7   5     5332.98     5405.29    108.70 o 
  -9   7   5      213.73      260.20     22.33 o 
  -7   7   5     8848.54     8378.41    128.29 o 
  -5   7   5     2110.83     2099.02     50.83 o 
  -3   7   5     6071.55     6626.40    114.04 o 
  -1   7   5     1040.34      786.73     28.53 o 
   1   7   5    35945.38    37353.75    504.10 o 
   3   7   5      288.16      295.57     21.92 o 
   5   7   5    13147.28    12521.56    222.94 o 
   7   7   5     4136.74     3925.96    111.37 o 
   9   7   5      308.78      338.51     40.82 o 
  11   7   5       78.56       51.28     48.51 o 
  13   7   5       83.06       84.16     40.66 o 
 -16   8   5      109.34      137.88     49.74 o 
 -14   8   5       45.60       27.14     34.43 o 
 -12   8   5     2330.41     2431.12     91.78 o 
 -10   8   5     2728.93     2786.22     93.44 o 
  -8   8   5     2997.50     2780.58     69.85 o 
  -6   8   5     3479.22     3444.68     73.97 o 
  -4   8   5      782.13      593.76     27.14 o 
  -2   8   5     7853.26     7788.30    132.46 o 
   0   8   5     3119.41     2891.48     69.90 o 
   2   8   5    10193.91    10574.66    159.37 o 
   4   8   5     4516.39     3991.11    101.21 o 
   6   8   5     1823.95     1867.80     52.18 o 
   8   8   5      997.57      956.82     47.22 o 
  10   8   5      376.28      438.48     47.76 o 
  12   8   5       17.73        3.40     38.08 o 
 -15   9   5      674.65      625.82     64.41 o 
 -13   9   5     1089.15      920.39     73.23 o 
 -11   9   5     3906.63     4216.59     94.93 o 
  -9   9   5      126.57       91.47     25.73 o 
  -7   9   5    11721.32    11463.98    192.75 o 
  -5   9   5     1229.03     1386.30     53.83 o 
  -3   9   5     5316.99     5104.06     97.08 o 
  -1   9   5     3198.98     3041.00     66.72 o 
   1   9   5    31229.80    31505.54    431.74 o 
   3   9   5      326.45      381.41     25.98 o 
   5   9   5    23767.66    23748.68    337.30 o 
   7   9   5     7693.94     7516.98    161.36 o 
   9   9   5     2729.10     2712.47    154.82 o 
  11   9   5       29.95       24.20     38.53 o 
 -14  10   5      651.93      690.56     55.13 o 
 -12  10   5      311.47      288.33     40.71 o 
 -10  10   5     3676.74     3476.92     84.38 o 
  -8  10   5     2781.49     2869.85     73.47 o 
  -6  10   5       84.35       78.14     21.83 o 
  -4  10   5     2017.24     1978.83     70.83 o 
  -2  10   5        7.54       12.74     26.10 o 
   0  10   5      544.35      507.54     40.77 o 
   2  10   5     1447.45     1501.63     50.80 o 
   4  10   5      887.68      833.63     36.15 o 
   6  10   5      864.31      851.47     54.15 o 
   8  10   5      932.63      962.72     65.14 o 
  10  10   5     1072.82     1080.99     63.89 o 
 -13  11   5      733.08      722.74     93.30 o 
 -11  11   5     1318.46     1342.47     64.38 o 
  -9  11   5      188.58      154.43     34.07 o 
  -7  11   5     3213.91     3046.19     88.36 o 
  -5  11   5     1457.87     1529.30     73.74 o 
  -3  11   5     1383.16     1449.25     59.14 o 
  -1  11   5     2879.78     2505.17     92.05 o 
   1  11   5     4010.16     3495.77     93.72 o 
   3  11   5     1752.39     1792.38     76.81 o 
   5  11   5     3727.22     3728.34     89.19 o 
   7  11   5     2825.72     3203.50     96.81 o 
   9  11   5      799.17      752.01     56.74 o 
 -12  12   5       56.01       41.70     46.97 o 
 -10  12   5     1771.07     1772.68     74.36 o 
  -8  12   5       44.52       37.98     32.02 o 
  -6  12   5      968.98      824.54     51.08 o 
  -4  12   5      826.48      833.42     49.97 o 
  -2  12   5     1207.50     1247.28     59.04 o 
   0  12   5     4098.44     3983.40    103.53 o 
   2  12   5     2144.45     2138.15     75.40 o 
   4  12   5     3169.51     3123.29     93.71 o 
   6  12   5      315.26      391.82     38.35 o 
   8  12   5     1930.32     1962.86     79.88 o 
 -11  13   5        0.85       -2.76     44.51 o 
  -9  13   5        1.08        7.95     33.71 o 
  -7  13   5      153.65      140.19     37.58 o 
  -5  13   5       32.43       56.17     34.77 o 
  -3  13   5     5038.68     5141.76    126.95 o 
  -1  13   5     6262.35     5755.36    196.74 o 
   1  13   5       11.12       26.35     31.15 o 
   3  13   5     2048.40     2116.89     78.82 o 
   5  13   5      949.58      983.07     59.68 o 
   7  13   5      509.56      499.71     62.78 o 
 -10  14   5      186.27      245.24     44.08 o 
  -8  14   5       55.70       57.65     35.48 o 
  -6  14   5     3522.41     3301.54    104.64 o 
  -4  14   5      234.35      203.82     38.33 o 
  -2  14   5     2529.64     2511.24     86.96 o 
   0  14   5      648.34      648.24     51.81 o 
   2  14   5       93.15      110.45     38.95 o 
   4  14   5        5.88       56.14     36.45 o 
   6  14   5      298.65      299.60     54.18 o 
  -9  15   5      194.14      135.46     51.65 o 
  -7  15   5     2376.96     2553.30     92.77 o 
  -5  15   5      857.08      806.73     58.80 o 
  -3  15   5     8194.74     8189.60    207.80 o 
  -1  15   5     1396.11     1255.22     66.61 o 
   1  15   5     2383.03     2478.81     91.59 o 
   3  15   5      364.49      353.76     50.24 o 
   5  15   5      391.29      389.37     51.07 o 
  -6  16   5      716.43      655.35     57.26 o 
  -4  16   5        3.13      -35.08     35.08 o 
  -2  16   5     2272.47     2149.40     87.24 o 
   0  16   5     1614.89     1601.63     87.94 o 
   2  16   5       12.86       46.78     39.44 o 
   4  16   5       42.14       82.02     42.02 o 
  -3  17   5      923.73      886.31     65.08 o 
  -1  17   5      207.67      193.96     55.89 o 
   1  17   5       43.87       86.66     40.83 o 
 -18   0   6      387.66      477.92     75.96 o 
 -16   0   6      745.93      812.66     80.28 o 
 -14   0   6    12823.85    12980.38    544.91 o 
 -12   0   6    37451.73    38267.12    739.66 o 
 -10   0   6      781.05      953.72     46.47 o 
  -8   0   6    16739.75    16118.33    321.76 o 
  -6   0   6     2983.33     2179.40     61.72 o 
  -4   0   6    11667.20    12384.86    246.61 o 
  -2   0   6    46551.34    48859.31    916.37 o 
   0   0   6    49142.31    47109.79    886.65 o 
   2   0   6      437.30      470.66     30.88 o 
   4   0   6    46128.85    45871.18    870.90 o 
   6   0   6    28423.60    27908.74    545.12 o 
   8   0   6      249.60      230.05     50.26 o 
  10   0   6     1407.18     1305.71     93.33 o 
  12   0   6      115.18      145.29     56.08 o 
 -17   1   6       50.81       33.88     35.66 o 
 -15   1   6      332.34      342.64     40.86 o 
 -13   1   6      694.07      672.18     32.94 o 
 -11   1   6     1068.21     1183.57     44.30 o 
  -9   1   6        7.72        2.58     14.48 o 
  -7   1   6     4192.99     4995.28     81.69 o 
  -5   1   6     5846.36     6423.88     97.72 o 
  -3   1   6      284.56      243.96     14.51 o 
  -1   1   6     3358.34     3775.77     62.75 o 
   1   1   6     2163.93     2423.59     47.30 o 
   3   1   6      886.60      814.81     35.72 o 
   5   1   6      415.00      571.54     26.46 o 
   7   1   6      760.81      710.33     35.37 o 
   9   1   6        0.33       -8.40     35.05 o 
  11   1   6      515.24      503.17     49.49 o 
  13   1   6       38.84       11.94     38.65 o 
 -16   2   6      776.53      731.54     90.86 o 
 -14   2   6     8567.43     8683.61    182.58 o 
 -12   2   6    25501.80    25491.74    357.44 o 
 -10   2   6     2950.65     2862.41     61.30 o 
  -8   2   6    31169.55    30495.81    414.82 o 
  -6   2   6    21022.16    20756.06    285.14 o 
  -4   2   6       18.34       26.71     10.23 o 
  -2   2   6    13528.14    14610.01    203.26 o 
   0   2   6    51605.07    53377.66    708.63 o 
   2   2   6      843.31     1114.01     31.14 o 
   4   2   6    48308.65    49325.38    661.28 o 
   6   2   6     8919.05     8648.63    135.44 o 
   8   2   6       21.61       -6.11     45.23 o 
  10   2   6      861.27      866.70     95.74 o 
  12   2   6      148.09      178.56     55.43 o 
 -17   3   6      959.01     1002.52     64.81 o 
 -15   3   6     2473.27     2482.08    101.40 o 
 -13   3   6      309.34      321.38     29.57 o 
 -11   3   6       37.36       39.75     18.23 o 
  -9   3   6     1316.45     1218.85     35.71 o 
  -7   3   6    11835.99    11195.05    163.08 o 
  -5   3   6    12918.31    12636.09    179.05 o 
  -3   3   6      728.46      629.42     20.00 o 
  -1   3   6    25915.38    26188.98    354.59 o 
   1   3   6    15883.40    16094.97    225.60 o 
   3   3   6      215.66      171.49     17.23 o 
   5   3   6      675.22      728.71     29.25 o 
   7   3   6     3501.31     3354.89    174.66 o 
   9   3   6      741.67      674.40     50.80 o 
  11   3   6     5361.09     4971.96    131.36 o 
  13   3   6      325.80      322.60     49.37 o 
 -16   4   6      204.36      260.32     46.12 o 
 -14   4   6      288.49      342.17     37.41 o 
 -12   4   6     2590.78     2539.75     59.41 o 
 -10   4   6     5430.82     5593.89     95.55 o 
  -8   4   6      110.15      190.03     18.07 o 
  -6   4   6     8312.02     8333.76    155.26 o 
  -4   4   6    42832.82    44392.87    591.68 o 
  -2   4   6     6773.36     7183.85    119.64 o 
   0   4   6     3900.17     4082.62     68.45 o 
   2   4   6       28.77        7.18     12.82 o 
   4   4   6     1561.31     1453.84     39.81 o 
   6   4   6     6592.01     6440.09    135.63 o 
   8   4   6      337.62      334.65     39.83 o 
  10   4   6       68.88       86.97     34.72 o 
  12   4   6      222.36      203.13     47.52 o 
 -17   5   6      628.37      612.20     80.26 o 
 -15   5   6      957.40      997.99     57.53 o 
 -13   5   6     2095.68     2131.65     68.85 o 
 -11   5   6      236.63      216.91     23.38 o 
  -9   5   6       17.57       12.17     15.74 o 
  -7   5   6    51455.09    50958.29    680.96 o 
  -5   5   6    26489.07    25842.41    388.10 o 
  -3   5   6    24717.08    24331.90    411.02 o 
  -1   5   6    50501.88    50772.79    740.16 o 
   1   5   6      390.35      239.22     17.34 o 
   3   5   6     2632.01     2849.22     57.07 o 
   5   5   6     9831.15     9722.25    150.55 o 
   7   5   6     6655.33     6847.42    130.87 o 
   9   5   6     1684.66     1813.34     91.17 o 
  11   5   6     4682.50     4496.23    146.39 o 
  13   5   6      337.07      300.34     48.03 o 
 -16   6   6     2545.44     2493.55    208.79 o 
 -14   6   6      121.51      103.39     33.69 o 
 -12   6   6     4534.07     4442.63     95.89 o 
 -10   6   6     3288.85     3071.49     63.99 o 
  -8   6   6    17260.85    16428.32    234.61 o 
  -6   6   6     1755.36     1719.08     45.93 o 
  -4   6   6    22702.08    21914.13    375.42 o 
  -2   6   6     7362.36     7089.70    119.83 o 
   0   6   6     4918.41     4423.21     74.90 o 
   2   6   6    11044.75    10433.29    156.25 o 
   4   6   6      244.66      274.86     23.34 o 
   6   6   6      640.80      621.24     32.08 o 
   8   6   6      587.59      690.44     41.06 o 
  10   6   6      108.82       92.77     37.39 o 
  12   6   6     1054.61     1028.40    105.14 o 
 -15   7   6      724.60      744.46     67.26 o 
 -13   7   6     1728.58     1930.13     72.87 o 
 -11   7   6      422.26      379.99     43.64 o 
  -9   7   6     1872.00     1772.72     61.07 o 
  -7   7   6    29096.93    28842.26    488.64 o 
  -5   7   6     3304.21     2929.56     63.10 o 
  -3   7   6     7036.68     6288.70    129.21 o 
  -1   7   6     5935.98     5154.73     94.84 o 
   1   7   6     2110.41     2156.07     47.14 o 
   3   7   6     3493.72     3547.88     86.61 o 
   5   7   6     6443.90     6787.09    114.98 o 
   7   7   6      285.93      328.87     32.89 o 
   9   7   6     2821.59     3046.97     94.50 o 
  11   7   6     1239.92     1267.01     70.46 o 
 -16   8   6       21.24       41.42     45.48 o 
 -14   8   6      531.92      616.15     81.58 o 
 -12   8   6     1042.20     1023.81     47.99 o 
 -10   8   6      491.84      479.40     34.67 o 
  -8   8   6     4859.86     4815.96     97.80 o 
  -6   8   6      153.14      173.90     33.94 o 
  -4   8   6     3073.92     2980.56     79.24 o 
  -2   8   6      753.06      755.43     41.45 o 
   0   8   6     7785.55     7962.83    123.23 o 
   2   8   6     7336.37     7497.19    120.38 o 
   4   8   6     2030.87     1996.27     55.01 o 
   6   8   6     4203.79     4182.81     90.42 o 
   8   8   6       74.70       56.76     28.43 o 
  10   8   6      175.22      137.22     38.79 o 
 -15   9   6      599.69      534.79    156.08 o 
 -13   9   6      135.37       65.20     34.62 o 
 -11   9   6     4295.29     3902.86    135.36 o 
  -9   9   6     4400.83     4387.42    109.21 o 
  -7   9   6      243.45      180.73     42.20 o 
  -5   9   6       59.29       48.81     24.94 o 
  -3   9   6       45.95       24.68     25.52 o 
  -1   9   6      775.75      790.91     44.76 o 
   1   9   6     1286.52     1338.45     45.60 o 
   3   9   6     4152.23     3930.79     86.34 o 
   5   9   6     3177.74     3155.49     70.35 o 
   7   9   6      941.12      957.39     49.38 o 
   9   9   6      582.46      610.33     51.05 o 
  11   9   6       11.62       10.35     37.67 o 
 -14  10   6     1063.56     1135.25     78.27 o 
 -12  10   6      582.27      562.69     58.63 o 
 -10  10   6        3.88       -9.76     29.60 o 
  -8  10   6     3541.12     3271.09     92.32 o 
  -6  10   6      596.74      576.89     42.92 o 
  -4  10   6       21.91       15.84     25.45 o 
  -2  10   6     1051.05     1137.61     53.03 o 
   0  10   6     4319.95     3871.54     99.01 o 
   2  10   6      958.74      867.36     40.30 o 
   4  10   6     2375.82     2397.66     67.09 o 
   6  10   6      837.18      847.58     52.41 o 
   8  10   6        4.05       -0.11     32.58 o 
  10  10   6       71.59      139.02     65.21 o 
 -13  11   6      418.23      572.47     64.40 o 
 -11  11   6     1920.05     1798.11     74.60 o 
  -9  11   6     3347.06     3901.95    106.91 o 
  -7  11   6     2290.42     2116.90     74.61 o 
  -5  11   6      774.82      809.76     49.98 o 
  -3  11   6     3345.70     3288.05     92.16 o 
  -1  11   6     1234.96     1293.92     80.84 o 
   1  11   6     1640.00     1477.34     62.39 o 
   3  11   6     4627.59     4508.90    146.97 o 
   5  11   6       43.47       70.86     28.94 o 
   7  11   6      578.62      674.24     51.90 o 
   9  11   6       43.61       23.88     38.84 o 
 -12  12   6      651.31      608.84     66.68 o 
 -10  12   6       21.65       69.27     35.11 o 
  -8  12   6      998.13      846.07     54.71 o 
  -6  12   6      675.53      700.74     50.96 o 
  -4  12   6       45.17       48.01     34.66 o 
  -2  12   6     3158.97     3119.89    151.17 o 
   0  12   6     2951.12     2903.33     88.65 o 
   2  12   6      242.32      211.87     36.38 o 
   4  12   6      158.03      143.39     35.80 o 
   6  12   6       71.54      137.17     47.04 o 
   8  12   6      275.70      356.13     47.55 o 
 -11  13   6      652.74      627.07     54.61 o 
  -9  13   6      167.66      256.47     42.30 o 
  -7  13   6     2841.30     2651.89     89.58 o 
  -5  13   6     1288.82     1299.72     64.32 o 
  -3  13   6     2654.99     2643.09    156.98 o 
  -1  13   6     3913.36     3840.25    147.52 o 
   1  13   6      785.33      791.66     54.14 o 
   3  13   6     2060.03     2186.74     82.36 o 
   5  13   6      992.78     1034.69     63.05 o 
   7  13   6     1687.64     1776.02     99.50 o 
 -10  14   6       10.77       36.23     38.59 o 
  -8  14   6       50.89       21.63     36.44 o 
  -6  14   6       78.43      103.77     38.04 o 
  -4  14   6      755.72      917.27     59.35 o 
  -2  14   6     1773.59     1843.52    105.28 o 
   0  14   6      384.59      420.86     69.45 o 
   2  14   6      376.94      420.83     48.57 o 
   4  14   6        2.78       62.52     50.50 o 
   6  14   6      190.16      192.64     55.57 o 
  -9  15   6      431.23      395.07     52.13 o 
  -7  15   6      472.32      416.31     50.69 o 
  -5  15   6      335.47      283.76     45.93 o 
  -3  15   6      372.15      387.93     47.65 o 
  -1  15   6     1585.29     1625.01     81.21 o 
   1  15   6       11.97       56.76     37.59 o 
   3  15   6       50.88       37.75     38.28 o 
   5  15   6      571.47      494.32     64.84 o 
  -6  16   6       51.39       35.36     41.97 o 
  -4  16   6     1263.87     1217.29     71.00 o 
  -2  16   6      228.74      232.62     45.05 o 
   0  16   6      391.65      355.61     48.64 o 
   2  16   6        3.74       -6.22     43.53 o 
 -17   1   7      980.20     1008.12     64.18 o 
 -15   1   7       26.35       51.46     31.22 o 
 -13   1   7    13445.47    12703.88    253.33 o 
 -11   1   7    12853.61    12343.01    185.62 o 
  -9   1   7      216.41      350.05     40.61 o 
  -7   1   7     3360.73     2931.70     56.33 o 
  -5   1   7     7055.72     7706.69    115.72 o 
  -3   1   7    16466.98    16102.60    224.40 o 
  -1   1   7    82225.27    84786.52   1118.31 o 
   1   1   7    40584.62    40771.89    548.40 o 
   3   1   7    11284.25    11131.74    178.89 o 
   5   1   7    20808.44    20727.99    293.66 o 
   7   1   7     2090.08     2103.37    149.07 o 
   9   1   7       38.20       50.10     32.68 o 
  11   1   7      726.35      790.12     60.02 o 
  13   1   7      578.36      571.15     59.45 o 
 -16   2   7      514.60      532.86     68.42 o 
 -14   2   7      624.95      656.58     40.79 o 
 -12   2   7     2256.44     2398.87     57.71 o 
 -10   2   7      549.64      498.49     31.42 o 
  -8   2   7    20194.99    20713.59    288.82 o 
  -6   2   7    14396.43    13567.48    193.35 o 
  -4   2   7     7424.38     7582.47    114.09 o 
  -2   2   7       86.64      107.54     13.56 o 
   0   2   7      244.56      283.27     19.09 o 
   2   2   7       81.29       40.99     15.22 o 
   4   2   7     6452.56     6460.48    106.73 o 
   6   2   7     3039.82     3154.09     75.52 o 
   8   2   7      435.31      483.33     44.13 o 
  10   2   7     1061.48     1064.44     63.51 o 
  12   2   7       48.94       68.14     40.00 o 
 -17   3   7      654.61      738.26     57.02 o 
 -15   3   7        6.73       -9.45     30.01 o 
 -13   3   7     7499.44     7498.29    126.46 o 
 -11   3   7     2199.51     2152.27     61.37 o 
  -9   3   7      968.51      967.62     33.12 o 
  -7   3   7       64.96       35.29     13.85 o 
  -5   3   7      342.92      313.92     18.05 o 
  -3   3   7     9991.70     8642.55    127.73 o 
  -1   3   7    29671.66    27127.49    369.33 o 
   1   3   7     5875.21     5748.51     93.71 o 
   3   3   7      492.93      427.03     27.78 o 
   5   3   7     3001.35     2892.67     67.75 o 
   7   3   7     2726.50     2582.11     69.69 o 
   9   3   7     1272.38     1132.24     61.09 o 
  11   3   7      474.95      463.54     51.45 o 
 -16   4   7       70.12       25.43     43.44 o 
 -14   4   7     1843.93     1667.94     57.90 o 
 -12   4   7     1639.08     1793.43     58.87 o 
 -10   4   7       26.93       40.94     17.85 o 
  -8   4   7    22985.42    22734.56    316.21 o 
  -6   4   7    29498.28    30975.43    460.80 o 
  -4   4   7     2330.61     2630.40     49.43 o 
  -2   4   7    11035.30    10684.77    172.14 o 
   0   4   7       44.46       77.74     14.20 o 
   2   4   7      212.32      131.10     17.80 o 
   4   4   7     5599.74     5676.46     97.23 o 
   6   4   7     8013.90     7912.11    130.12 o 
   8   4   7      224.31      154.26     34.64 o 
  10   4   7     2108.76     2306.11     86.86 o 
  12   4   7     1198.96     1111.91     71.29 o 
 -17   5   7        3.49       48.53     63.04 o 
 -15   5   7      220.20      213.43     45.24 o 
 -13   5   7      702.36      708.86     40.94 o 
 -11   5   7       32.57       43.84     19.36 o 
  -9   5   7     8477.89     8690.22    135.91 o 
  -7   5   7     8444.48     8605.36    131.15 o 
  -5   5   7     2101.78     1907.95     40.07 o 
  -3   5   7    22315.88    22628.59    342.54 o 
  -1   5   7     2269.52     2361.45     54.50 o 
   1   5   7       38.92       -3.27     14.75 o 
   3   5   7      178.57      177.28     20.36 o 
   5   5   7       73.98       88.82     21.07 o 
   7   5   7     2631.90     2522.03     70.76 o 
   9   5   7     2236.08     2241.82     82.77 o 
  11   5   7       25.10      -17.79     36.96 o 
 -16   6   7        5.29       32.19     45.35 o 
 -14   6   7      405.79      357.24     41.90 o 
 -12   6   7      446.79      461.49     39.63 o 
 -10   6   7        2.36       -1.70     21.05 o 
  -8   6   7     8719.69     9136.06    175.78 o 
  -6   6   7    45548.12    47142.60    778.03 o 
  -4   6   7      424.48      304.17     29.97 o 
  -2   6   7    11974.47    12037.16    193.10 o 
   0   6   7     6177.00     5931.43    108.28 o 
   2   6   7      271.89      274.94     37.25 o 
   4   6   7     3690.49     3683.32     72.85 o 
   6   6   7     7613.74     7578.17    322.21 o 
   8   6   7      608.65      576.50     52.11 o 
  10   6   7     3887.21     4003.60    117.05 o 
 -15   7   7      264.70      240.31     42.44 o 
 -13   7   7     2892.50     2793.90    103.35 o 
 -11   7   7      443.87      497.60     35.46 o 
  -9   7   7     3727.70     3677.26     81.82 o 
  -7   7   7    10003.46     9621.89    325.40 o 
  -5   7   7     2255.95     2383.47     69.14 o 
  -3   7   7      913.70     1080.84     63.27 o 
  -1   7   7      511.08      473.99     35.51 o 
   1   7   7      677.28      884.00     72.98 o 
   3   7   7     1636.56     1445.33     42.15 o 
   5   7   7      526.74      578.92     32.51 o 
   7   7   7      399.09      461.19     37.74 o 
   9   7   7     1847.58     1793.95     75.64 o 
  11   7   7      176.83      142.43     41.89 o 
 -16   8   7      360.78      276.95    111.19 o 
 -14   8   7        1.24        9.66     42.14 o 
 -12   8   7      134.84      119.78     32.91 o 
 -10   8   7     2400.81     2570.97    146.37 o 
  -8   8   7      760.83      671.63     44.40 o 
  -6   8   7     4581.97     4349.42    104.67 o 
  -4   8   7     6505.69     6593.99    138.88 o 
  -2   8   7     1586.36     1717.41     61.01 o 
   0   8   7     2686.00     2627.10     88.87 o 
   2   8   7      865.35      833.52     38.36 o 
   4   8   7     4155.44     4100.54     89.82 o 
   6   8   7     1294.31     1311.52     91.95 o 
   8   8   7      341.41      336.25     36.32 o 
  10   8   7      294.60      381.24     48.48 o 
 -15   9   7     2043.06     2170.24    135.96 o 
 -13   9   7    11082.41    10928.06    356.70 o 
 -11   9   7      630.66      564.36     47.12 o 
  -9   9   7     9574.82     9630.89    194.24 o 
  -7   9   7      195.34      155.57     37.81 o 
  -5   9   7     4387.54     4263.30    202.63 o 
  -3   9   7     2739.53     2507.31     96.43 o 
  -1   9   7    12563.92    12124.87    264.72 o 
   1   9   7       32.98        6.63     25.10 o 
   3   9   7     4822.77     4827.50    101.66 o 
   5   9   7      274.71      223.11     31.66 o 
   7   9   7      338.83      373.25     43.86 o 
   9   9   7      437.72      515.43     90.12 o 
 -14  10   7      843.30      943.41     74.94 o 
 -12  10   7      220.41      323.99     42.66 o 
 -10  10   7     1949.93     1997.19    125.76 o 
  -8  10   7     1226.25     1102.37     59.84 o 
  -6  10   7      140.30      146.81     35.19 o 
  -4  10   7      104.51      114.16     30.67 o 
  -2  10   7     4575.29     4672.97    124.37 o 
   0  10   7       12.56       -7.54     26.89 o 
   2  10   7     7612.76     7349.89    158.46 o 
   4  10   7     1370.89     1392.91     64.88 o 
   6  10   7      646.81      604.07     48.75 o 
   8  10   7       29.56       13.20     35.32 o 
 -13  11   7     3066.36     3233.18    147.19 o 
 -11  11   7      274.46      342.52     85.47 o 
  -9  11   7      729.69      683.96     50.97 o 
  -7  11   7     1613.72     1535.51     70.10 o 
  -5  11   7       34.48      113.61     31.77 o 
  -3  11   7     2644.40     2659.81    102.01 o 
  -1  11   7     2705.34     2436.97     91.54 o 
   1  11   7      286.26      248.10     37.02 o 
   3  11   7     1635.55     1618.17     89.19 o 
   5  11   7      117.66      112.04     34.99 o 
   7  11   7      527.47      663.93     93.76 o 
   9  11   7      112.10       72.45     49.22 o 
 -12  12   7      266.06      188.10     66.78 o 
 -10  12   7     1650.14     1612.58    111.67 o 
  -8  12   7      278.82      219.66     39.55 o 
  -6  12   7     5966.26     5838.33    139.12 o 
  -4  12   7      898.45      786.28     53.63 o 
  -2  12   7     6152.21     6167.55    143.85 o 
   0  12   7       29.28       32.98     30.87 o 
   2  12   7     2908.09     2990.08     94.40 o 
   4  12   7      222.77      261.54     41.42 o 
   6  12   7     1130.98     1192.63     80.56 o 
   8  12   7      511.00      595.03     67.48 o 
 -11  13   7      818.80      901.96     63.59 o 
  -9  13   7      396.68      552.86     54.66 o 
  -7  13   7      819.65      747.71     56.80 o 
  -5  13   7     4259.21     4448.04    120.22 o 
  -3  13   7      998.18     1131.82     62.74 o 
  -1  13   7       84.39       92.28     35.36 o 
   1  13   7      593.00      607.14     51.97 o 
   3  13   7       40.05       80.51     36.41 o 
   5  13   7       30.53       67.03     58.15 o 
   7  13   7        2.81       -6.51     47.89 o 
 -10  14   7       34.83       78.13     38.66 o 
  -8  14   7     1493.52     1562.84     76.28 o 
  -6  14   7     2048.53     2062.86     91.86 o 
  -4  14   7       92.54       86.57     36.51 o 
  -2  14   7     1066.87      911.82     90.20 o 
   0  14   7      373.04      341.80     45.38 o 
   2  14   7      383.42      301.64     63.09 o 
   4  14   7      525.70      545.96     83.05 o 
  -7  15   7       93.64       70.83     40.93 o 
  -5  15   7     2470.62     2496.81    143.74 o 
  -3  15   7      617.13      596.21     54.50 o 
  -1  15   7      173.28      229.48     43.90 o 
   1  15   7      546.64      567.81     53.44 o 
   3  15   7      357.69      361.70     49.63 o 
  -6  16   7      361.84      307.08     50.99 o 
  -4  16   7      145.85      108.68     41.77 o 
  -2  16   7        8.53       17.87     37.87 o 
   0  16   7        2.97        2.46     39.15 o 
 -16   0   8      357.96      528.01     83.07 o 
 -14   0   8     6010.82     6045.48    155.49 o 
 -12   0   8     2358.52     2145.03     77.87 o 
 -10   0   8      306.84      286.64     34.30 o 
  -8   0   8     1424.23     1476.32    106.20 o 
  -6   0   8     5969.11     5173.90    120.99 o 
  -4   0   8     9239.32     9618.27    237.60 o 
  -2   0   8    67929.72    72395.15   1356.01 o 
   0   0   8    29197.80    28095.13    544.58 o 
   2   0   8     2881.91     2574.85    108.44 o 
   4   0   8      699.23      639.61     43.48 o 
   6   0   8      575.97      475.17     41.49 o 
   8   0   8      574.76      532.02     67.56 o 
  10   0   8     1464.38     1645.41    166.46 o 
  12   0   8     1377.46     1508.27    115.65 o 
 -17   1   8       17.09        0.56     34.81 o 
 -15   1   8      412.10      419.10     43.71 o 
 -13   1   8       95.65       69.64     30.93 o 
 -11   1   8     2241.55     1899.14     50.34 o 
  -9   1   8        5.82      -14.86     16.31 o 
  -7   1   8    11001.34    10422.25    154.83 o 
  -5   1   8    16035.44    16853.84    236.85 o 
  -3   1   8    23030.34    24371.28    334.12 o 
  -1   1   8     1063.72      956.61     30.38 o 
   1   1   8     4456.78     4751.04     82.89 o 
   3   1   8       16.54        0.73     16.81 o 
   5   1   8     4008.27     3799.02     87.49 o 
   7   1   8      765.88      784.19     73.23 o 
   9   1   8      756.40      822.19     56.93 o 
  11   1   8      338.19      234.70     47.23 o 
 -16   2   8      100.67      104.00     64.84 o 
 -14   2   8     2286.54     2169.84     62.99 o 
 -12   2   8     3050.71     2957.01     66.35 o 
 -10   2   8      404.33      426.21     26.79 o 
  -8   2   8      553.44      551.26     45.36 o 
  -6   2   8     8464.03     7913.73    121.63 o 
  -4   2   8      663.52      735.14     25.92 o 
  -2   2   8    11338.54    10887.17    159.67 o 
   0   2   8    29161.92    29357.81    401.82 o 
   2   2   8     7789.87     7778.97    123.69 o 
   4   2   8     1508.42     1743.67     47.34 o 
   6   2   8       18.02       -1.31     23.03 o 
   8   2   8      185.74      202.87     42.43 o 
  10   2   8     1674.89     1949.54     84.18 o 
  12   2   8     1933.61     2051.34    104.82 o 
 -17   3   8        1.55      -33.29     42.52 o 
 -15   3   8      567.30      607.72     53.29 o 
 -13   3   8      732.46      740.87     36.50 o 
 -11   3   8     7449.40     7179.35    119.52 o 
  -9   3   8     4622.69     4533.81     89.90 o 
  -7   3   8    42205.35    42500.56    627.94 o 
  -5   3   8     5527.37     5228.06     86.26 o 
  -3   3   8    21130.56    21089.22    291.99 o 
  -1   3   8       42.70       23.65     13.76 o 
   1   3   8     9305.33     9341.54    142.82 o 
   3   3   8     1925.88     2054.54     50.54 o 
   5   3   8    15542.42    15958.58    283.11 o 
   7   3   8      320.11      312.62     39.89 o 
   9   3   8      582.53      659.25     54.45 o 
  11   3   8      405.27      440.29     54.19 o 
 -16   4   8       72.32       22.45     41.07 o 
 -14   4   8      111.09       99.76     33.31 o 
 -12   4   8      722.90      735.49     34.92 o 
 -10   4   8      328.13      358.66     27.03 o 
  -8   4   8      803.39      798.00     33.24 o 
  -6   4   8     2596.25     2303.40     55.74 o 
  -4   4   8      308.10      165.44     15.41 o 
  -2   4   8     9480.54     9238.27    150.77 o 
   0   4   8     3157.90     2964.91    102.31 o 
   2   4   8      147.08      142.24     19.75 o 
   4   4   8     1718.72     1604.78     60.65 o 
   6   4   8     1138.57     1219.98     49.78 o 
   8   4   8     2305.54     2016.70     79.09 o 
  10   4   8     2116.15     2083.64     85.42 o 
 -17   5   8      262.13      265.01     54.03 o 
 -15   5   8        7.98       10.95     33.49 o 
 -13   5   8     3726.32     3778.51     89.57 o 
 -11   5   8     1928.12     1924.49     58.87 o 
  -9   5   8    14766.98    14472.06    300.78 o 
  -7   5   8    21334.24    20880.29    292.41 o 
  -5   5   8     6299.24     5807.33    105.57 o 
  -3   5   8     3581.34     3182.09     68.38 o 
  -1   5   8       50.33       62.76     18.78 o 
   1   5   8      129.93      168.87     24.91 o 
   3   5   8      462.76      466.60     28.10 o 
   5   5   8    11799.72    11816.84    182.50 o 
   7   5   8     1963.43     2050.07     81.74 o 
   9   5   8      366.20      403.83     45.75 o 
  11   5   8     1040.94     1035.35     68.51 o 
 -16   6   8      158.47      111.50     45.55 o 
 -14   6   8      316.86      357.05     42.38 o 
 -12   6   8     1212.15     1264.24     69.30 o 
 -10   6   8       57.41       93.71     24.02 o 
  -8   6   8     2989.62     3070.35     73.26 o 
  -6   6   8     1004.29     1047.56     62.16 o 
  -4   6   8      213.95      329.76     32.57 o 
  -2   6   8     1893.20     1766.71     48.43 o 
   0   6   8       92.71      152.89     21.83 o 
   2   6   8     2660.89     2532.18     61.77 o 
   4   6   8     1299.38     1317.92     48.56 o 
   6   6   8       10.84       13.42     26.75 o 
   8   6   8      347.68      332.96     42.53 o 
  10   6   8      652.91      553.36     54.07 o 
 -15   7   8     1126.02     1125.63     75.75 o 
 -13   7   8       36.61       43.99     30.65 o 
 -11   7   8       29.54       55.22     28.57 o 
  -9   7   8     2413.84     2342.04     94.08 o 
  -7   7   8     5823.84     5074.99    188.78 o 
  -5   7   8     6862.07     5870.37    410.34 o 
  -3   7   8      652.19      786.68     44.91 o 
  -1   7   8       52.13       60.09     19.66 o 
   1   7   8     2021.06     2197.38     76.99 o 
   3   7   8     2792.05     2856.86    153.98 o 
   5   7   8     4432.72     4713.21    101.81 o 
   7   7   8       55.54       87.06     34.91 o 
   9   7   8       86.86        5.92     44.62 o 
 -14   8   8     6093.12     5915.13    192.21 o 
 -12   8   8     6127.24     6479.89    148.66 o 
 -10   8   8     3138.32     3176.39    158.34 o 
  -8   8   8     1075.86     1055.39     59.49 o 
  -6   8   8     1884.87     1769.14     64.14 o 
  -4   8   8       59.44       32.54     26.41 o 
  -2   8   8    19167.28    18124.42    787.15 o 
   0   8   8     5390.46     5295.69    138.72 o 
   2   8   8     3902.80     4015.75     88.80 o 
   4   8   8     9576.01     9845.92    175.06 o 
   6   8   8      667.52      655.01     54.18 o 
   8   8   8     1127.56     1166.55     77.04 o 
  10   8   8       39.17       73.53     47.48 o 
 -15   9   8      304.37      414.25     59.78 o 
 -13   9   8      110.47      131.96     38.29 o 
 -11   9   8      840.11      911.56     64.86 o 
  -9   9   8     2633.89     2618.32     85.05 o 
  -7   9   8       21.42       10.95     32.62 o 
  -5   9   8       95.49       76.10     33.11 o 
  -3   9   8     6962.72     6388.49    140.78 o 
  -1   9   8     1894.79     1752.83     65.19 o 
   1   9   8     3994.29     4208.64    107.97 o 
   3   9   8     3338.80     3361.33    127.76 o 
   5   9   8      174.47      146.62     29.93 o 
   7   9   8        1.63      -16.42     32.45 o 
   9   9   8        0.79      -31.92     44.07 o 
 -14  10   8     3780.38     4025.25    146.88 o 
 -12  10   8     6886.27     7265.52    190.41 o 
 -10  10   8      176.09      131.51     35.83 o 
  -8  10   8     1558.09     1652.83     69.39 o 
  -6  10   8      486.88      467.23     42.23 o 
  -4  10   8        6.28       19.94     29.47 o 
  -2  10   8    13023.13    12765.75    246.20 o 
   0  10   8     9148.42     8753.19    181.99 o 
   2  10   8     1802.36     1877.30     72.18 o 
   4  10   8     6184.37     5924.82    140.19 o 
   6  10   8      339.26      396.98     45.26 o 
   8  10   8      386.54      528.78     98.73 o 
 -13  11   8       19.90        1.53     58.73 o 
 -11  11   8      642.78      712.77     86.74 o 
  -9  11   8        6.48       21.04     32.35 o 
  -7  11   8      181.72      225.07     37.60 o 
  -5  11   8      633.79      516.42     45.61 o 
  -3  11   8      566.19      572.46     46.47 o 
  -1  11   8      104.21      116.12     33.50 o 
   1  11   8      621.32      767.64     53.12 o 
   3  11   8      632.77      591.86     50.39 o 
   5  11   8      144.13      115.17     43.93 o 
   7  11   8       23.15      -19.02     55.16 o 
 -12  12   8     1026.71     1080.24     68.02 o 
 -10  12   8     1710.65     1820.40     88.17 o 
  -8  12   8     2357.63     2391.83     96.49 o 
  -6  12   8     2349.72     2166.53     82.41 o 
  -4  12   8     5871.10     5762.93    167.03 o 
  -2  12   8     4918.06     4706.98    203.28 o 
   0  12   8       56.77       53.74     39.61 o 
   2  12   8       29.29       46.69     34.99 o 
   4  12   8        0.43      -33.31     33.31 o 
   6  12   8       52.10       75.94     49.31 o 
 -11  13   8      525.86      598.81     57.63 o 
  -9  13   8      922.68      883.00     62.29 o 
  -7  13   8     1398.39     1201.11     67.30 o 
  -5  13   8      155.20      168.19     39.25 o 
  -3  13   8     1789.13     1723.57     75.72 o 
  -1  13   8       87.09       96.55     36.64 o 
   1  13   8      186.07      223.14     42.25 o 
   3  13   8        3.94       -4.66     37.40 o 
   5  13   8     1036.34     1297.83    171.77 o 
  -8  14   8     1467.60     1387.74     74.86 o 
  -6  14   8     1328.38     1301.40     71.04 o 
  -4  14   8     6405.32     6601.15    159.64 o 
  -2  14   8      314.67      319.55     72.08 o 
   0  14   8      332.47      324.34     45.45 o 
   2  14   8       46.33       21.77     36.06 o 
   4  14   8      340.08      358.13     50.35 o 
  -7  15   8     1968.76     2055.96    112.48 o 
  -5  15   8      258.61      320.92     49.27 o 
  -3  15   8      266.68      251.76     53.03 o 
  -1  15   8       47.30      -21.42     36.92 o 
   1  15   8       16.32       59.71     40.56 o 
 -17   1   9      178.23      242.23     70.97 o 
 -15   1   9     5049.39     5375.68    115.74 o 
 -13   1   9     5215.25     5118.74     96.46 o 
 -11   1   9      468.89      450.55     34.90 o 
  -9   1   9      612.26      654.59     30.43 o 
  -7   1   9    13497.77    13420.44    195.97 o 
  -5   1   9     3051.29     2865.02     61.24 o 
  -3   1   9     4278.53     4162.14     74.21 o 
  -1   1   9    21960.50    21509.85    301.25 o 
   1   1   9      150.16      166.44     22.22 o 
   3   1   9      492.42      539.46     51.51 o 
   5   1   9     3459.54     3569.75     74.81 o 
   7   1   9     2649.33     2748.58     93.89 o 
   9   1   9     1279.48     1440.32     99.84 o 
  11   1   9     1589.85     1787.71    116.24 o 
 -16   2   9       80.98       -3.88     33.14 o 
 -14   2   9      283.02      276.17     29.48 o 
 -12   2   9      434.37      426.59     33.10 o 
 -10   2   9      238.34      247.80     31.24 o 
  -8   2   9     4167.75     4192.28     77.12 o 
  -6   2   9     4761.34     4694.94     82.04 o 
  -4   2   9     2509.95     2639.03     71.65 o 
  -2   2   9     2220.20     2176.06     49.39 o 
   0   2   9      172.79      224.89     27.38 o 
   2   2   9     1110.29     1070.84     37.21 o 
   4   2   9     2253.67     2082.83     54.18 o 
   6   2   9     3467.03     3421.97     83.72 o 
   8   2   9       17.19      -12.14     32.42 o 
  10   2   9      565.08      554.89     54.99 o 
 -17   3   9       37.43       41.43     47.52 o 
 -15   3   9     1327.01     1435.35     67.29 o 
 -13   3   9      521.49      512.55     33.09 o 
 -11   3   9       14.20       -2.84     19.41 o 
  -9   3   9      222.84      249.43     22.79 o 
  -7   3   9      996.29     1067.93     34.30 o 
  -5   3   9     1369.95     1589.48     43.93 o 
  -3   3   9      637.41      600.98     25.73 o 
  -1   3   9     2120.69     2214.57     66.20 o 
   1   3   9      508.71      473.96     27.62 o 
   3   3   9     1297.11     1279.85     41.95 o 
   5   3   9      470.35      504.36     37.94 o 
   7   3   9     1383.32     1271.77     81.81 o 
   9   3   9      314.01      391.39     48.03 o 
 -16   4   9       33.85      -40.10     40.10 o 
 -14   4   9     1706.01     1842.33     63.20 o 
 -12   4   9     4145.44     4086.63     91.69 o 
 -10   4   9       11.59       17.86     17.73 o 
  -8   4   9    13546.14    13038.38    340.48 o 
  -6   4   9    12501.92    12553.38    184.69 o 
  -4   4   9       76.56      102.52     15.62 o 
  -2   4   9      147.33      266.41     27.38 o 
   0   4   9     6941.45     6967.05    113.93 o 
   2   4   9      122.63      159.74     22.54 o 
   4   4   9     8744.49     8488.42    139.37 o 
   6   4   9     7963.20     8007.78    194.50 o 
   8   4   9      899.83      933.02     59.91 o 
  10   4   9      248.24      250.12     45.75 o 
 -15   5   9      139.37      127.06     43.30 o 
 -13   5   9       72.29      113.85     29.18 o 
 -11   5   9     1677.96     1616.61     54.97 o 
  -9   5   9       28.65       18.12     27.29 o 
  -7   5   9     2792.68     2888.06    123.04 o 
  -5   5   9       85.52       95.35     22.51 o 
  -3   5   9     3490.06     3434.30    112.46 o 
  -1   5   9      857.94      769.51     36.13 o 
   1   5   9      310.89      330.19     29.40 o 
   3   5   9     2261.13     2293.46     57.13 o 
   5   5   9      407.71      382.77     33.29 o 
   7   5   9       39.12       20.25     31.93 o 
   9   5   9       46.91       23.34     36.64 o 
 -16   6   9      186.85      168.99     71.73 o 
 -14   6   9     4367.32     4493.02    143.28 o 
 -12   6   9     6900.35     6718.81    149.43 o 
 -10   6   9     1518.91     1547.20     84.30 o 
  -8   6   9    24151.25    23718.88    479.78 o 
  -6   6   9     3454.78     3386.86    210.29 o 
  -4   6   9      213.92      156.55     28.07 o 
  -2   6   9      732.56      585.09     31.53 o 
   0   6   9     7700.47     6826.10    249.34 o 
   2   6   9     2332.99     2221.73     69.02 o 
   4   6   9     7182.37     7235.47    137.49 o 
   6   6   9     1274.63     1429.75    136.73 o 
   8   6   9        9.97      -22.45     55.37 o 
  10   6   9       13.78       -4.02     45.12 o 
 -15   7   9      797.87      770.44     68.87 o 
 -13   7   9      662.39      766.54     57.64 o 
 -11   7   9       12.14       15.20     29.76 o 
  -9   7   9      379.67      278.77     36.23 o 
  -7   7   9     3721.59     3516.96    172.29 o 
  -5   7   9       68.60       58.91     27.86 o 
  -3   7   9     4591.55     4631.15    128.05 o 
  -1   7   9    14809.78    13478.93    684.37 o 
   1   7   9      124.81      114.55     26.05 o 
   3   7   9     4996.98     4985.70    104.82 o 
   5   7   9      148.84      130.44     34.29 o 
   7   7   9      533.41      600.63     51.33 o 
   9   7   9       81.81       63.81     50.83 o 
 -14   8   9      876.02      819.31     69.83 o 
 -12   8   9      409.04      495.81     46.61 o 
 -10   8   9     1301.40     1319.65    130.69 o 
  -8   8   9     2796.35     2673.67     83.25 o 
  -6   8   9      134.37      135.60     31.71 o 
  -4   8   9     1308.35     1278.70     56.94 o 
  -2   8   9     7788.45     7479.36    165.88 o 
   0   8   9      107.77      108.30     31.38 o 
   2   8   9     4192.59     3919.73    196.79 o 
   4   8   9     1333.67     1446.74     55.79 o 
   6   8   9      278.14      363.30     43.80 o 
   8   8   9        3.68       -0.72     44.97 o 
 -13   9   9     1956.81     1859.81    199.11 o 
 -11   9   9     1464.94     1446.75     82.55 o 
  -9   9   9        7.84       16.28     32.05 o 
  -7   9   9      656.20      666.72     63.96 o 
  -5   9   9     4026.80     3730.34    100.59 o 
  -3   9   9     2260.63     2107.42     74.40 o 
  -1   9   9    22236.36    22081.20    458.58 o 
   1   9   9     2316.41     2232.49    114.97 o 
   3   9   9     2019.25     1961.85     80.78 o 
   5   9   9     1912.20     1862.10     74.16 o 
   7   9   9      313.72      250.21     44.67 o 
 -14  10   9       55.40      184.85     65.05 o 
 -12  10   9      261.55      343.15     45.38 o 
 -10  10   9        2.58      -28.56     31.75 o 
  -8  10   9      160.42      205.64     37.92 o 
  -6  10   9     1063.41      861.17     54.38 o 
  -4  10   9     4154.88     4004.92    106.94 o 
  -2  10   9       20.24       22.85     30.10 o 
   0  10   9      395.06      356.67     40.99 o 
   2  10   9      127.75      153.02     36.61 o 
   4  10   9      184.48      149.74     51.23 o 
   6  10   9       52.83       26.87     45.58 o 
 -13  11   9      897.19      862.28     75.77 o 
 -11  11   9     1002.86     1172.73     68.28 o 
  -9  11   9     2578.67     2721.62    102.70 o 
  -7  11   9     2877.05     2851.93     93.59 o 
  -5  11   9      345.33      396.82     44.54 o 
  -3  11   9     4503.71     4317.21    115.46 o 
  -1  11   9     4887.06     4796.53    123.81 o 
   1  11   9      651.82      673.68     52.92 o 
   3  11   9      218.13      209.44     41.62 o 
   5  11   9      173.84      117.95     48.01 o 
 -12  12   9     1112.05     1033.04     74.87 o 
 -10  12   9      107.92      127.01     42.61 o 
  -8  12   9     1454.47     1374.74     82.94 o 
  -6  12   9       22.12      -27.26     34.00 o 
  -4  12   9     2325.32     2357.12     87.19 o 
  -2  12   9      633.04      666.37     53.92 o 
   0  12   9     3646.41     3780.52    111.18 o 
   2  12   9      254.24      288.86     44.79 o 
   4  12   9     1750.13     1950.30     99.66 o 
  -9  13   9     1852.54     2012.54     87.09 o 
  -7  13   9     3212.44     3142.38    103.76 o 
  -5  13   9      731.58      803.09     74.93 o 
  -3  13   9     6513.51     6458.76    155.51 o 
  -1  13   9     1051.21     1055.87     68.28 o 
   1  13   9        1.21       38.71     36.82 o 
   3  13   9      298.94      329.28     47.51 o 
  -8  14   9     3143.11     3017.48    106.67 o 
  -6  14   9       20.93       27.26     38.40 o 
  -4  14   9      171.07      174.61     44.68 o 
  -2  14   9       52.34       15.18     36.69 o 
   0  14   9      499.52      427.02     52.87 o 
   2  14   9       57.76       97.04     41.10 o 
  -5  15   9      575.65      691.39     73.83 o 
  -3  15   9      754.34      776.69     63.27 o 
  -1  15   9        9.56      -17.66     38.64 o 
 -16   0  10      353.54      434.49     65.19 o 
 -14   0  10     9500.03     9345.92    219.43 o 
 -12   0  10      690.26      688.76     50.48 o 
 -10   0  10      126.79      120.93     31.68 o 
  -8   0  10     3455.24     3634.32    153.40 o 
  -6   0  10     8543.92     8168.36    182.78 o 
  -4   0  10      565.24      596.88     39.34 o 
  -2   0  10    18118.60    17989.53    364.30 o 
   0   0  10     2042.13     2190.76     78.99 o 
   2   0  10     1789.90     1600.92     96.60 o 
   4   0  10      179.73      179.27     36.41 o 
   6   0  10     4225.78     3945.83    156.04 o 
   8   0  10      653.87      634.26    100.80 o 
  10   0  10     1124.06     1283.66    106.75 o 
 -17   1  10       35.03      -21.36     57.83 o 
 -15   1  10      898.76      819.58     42.26 o 
 -13   1  10     2198.82     2347.16     67.98 o 
 -11   1  10      890.25      869.25     40.20 o 
  -9   1  10     1648.98     1694.08     46.67 o 
  -7   1  10      175.71      162.91     21.34 o 
  -5   1  10       15.12       37.98     17.29 o 
  -3   1  10     1099.38     1070.18     36.05 o 
  -1   1  10      325.57      267.52     23.84 o 
   1   1  10      141.95       99.26     22.50 o 
   3   1  10       30.38       32.49     22.47 o 
   5   1  10      320.24      391.96     32.02 o 
   7   1  10       75.02       64.04     35.79 o 
   9   1  10        2.53      -34.96     34.96 o 
 -16   2  10     1098.68     1011.86    156.56 o 
 -14   2  10     2379.54     2382.31     63.80 o 
 -12   2  10      772.72      884.61     42.02 o 
 -10   2  10       22.75       -6.36     18.40 o 
  -8   2  10     2638.75     2744.94     59.59 o 
  -6   2  10     8123.48     7466.39    130.86 o 
  -4   2  10      526.49      617.43     28.26 o 
  -2   2  10    13962.45    13791.72    203.00 o 
   0   2  10     1221.38     1051.60     53.56 o 
   2   2  10     1421.55     1511.48     52.08 o 
   4   2  10      174.47      226.65     26.57 o 
   6   2  10     1121.26     1041.68     61.10 o 
   8   2  10      533.30      439.00     48.23 o 
  10   2  10      312.58      406.99     53.17 o 
 -15   3  10     2637.01     2701.61     79.05 o 
 -13   3  10     6899.14     6918.90    259.23 o 
 -11   3  10       27.45       11.93     26.80 o 
  -9   3  10     5277.18     4645.71     93.74 o 
  -7   3  10      541.12      589.10     28.81 o 
  -5   3  10       15.54        9.34     17.52 o 
  -3   3  10     3224.00     3025.40     61.82 o 
  -1   3  10     5348.51     5383.43    104.23 o 
   1   3  10      196.60      216.07     24.02 o 
   3   3  10     1839.33     1940.41     53.39 o 
   5   3  10     2511.69     2503.03     72.13 o 
   7   3  10      242.49      224.39     41.05 o 
   9   3  10      399.46      410.74     59.45 o 
 -16   4  10       53.94       46.73     44.71 o 
 -14   4  10       80.24       67.50     33.85 o 
 -12   4  10      197.19      190.74     33.93 o 
 -10   4  10     2353.37     2349.70    101.75 o 
  -8   4  10     3703.21     3637.81    125.11 o 
  -6   4  10     3565.84     3791.09     91.10 o 
  -4   4  10     4374.29     4542.30    103.34 o 
  -2   4  10      945.33      880.81     44.81 o 
   0   4  10      450.12      462.53     33.89 o 
   2   4  10        5.49       33.11     23.66 o 
   4   4  10      508.35      505.64     34.24 o 
   6   4  10      550.79      520.10     40.75 o 
   8   4  10       33.61       60.48     36.95 o 
 -15   5  10      174.84      264.91     53.85 o 
 -13   5  10     8416.48     8446.90    179.36 o 
 -11   5  10     6117.38     6045.90    154.44 o 
  -9   5  10     9198.06     8806.23    180.13 o 
  -7   5  10    11689.46    11565.25    331.57 o 
  -5   5  10       56.52       82.63     28.94 o 
  -3   5  10        1.47       14.94     21.00 o 
  -1   5  10     5759.41     5911.53    115.26 o 
   1   5  10     3778.49     3433.73    110.64 o 
   3   5  10     3364.17     3390.40    108.20 o 
   5   5  10     4963.63     4978.94    124.83 o 
   7   5  10       77.87      136.26     52.30 o 
   9   5  10       80.41      -44.08     67.32 o 
 -16   6  10      244.13      280.11     52.46 o 
 -14   6  10      127.64       91.20     36.64 o 
 -12   6  10     1717.52     1700.35     70.60 o 
 -10   6  10     1429.45     1488.01    136.27 o 
  -8   6  10     1782.95     1744.19     66.19 o 
  -6   6  10     6370.47     6205.03    137.29 o 
  -4   6  10      654.82      663.27     44.64 o 
  -2   6  10     5329.67     5438.83    125.78 o 
   0   6  10     3882.67     3723.29     85.12 o 
   2   6  10     1146.58     1225.72     50.03 o 
   4   6  10      448.49      498.85     50.09 o 
   6   6  10      705.52      666.49     54.32 o 
   8   6  10       16.53       37.01     49.32 o 
 -15   7  10     1404.92     1450.44    139.87 o 
 -13   7  10     2781.78     2820.36     93.77 o 
 -11   7  10      361.21      436.43     44.52 o 
  -9   7  10     1338.26     1188.05     59.34 o 
  -7   7  10     2167.18     2341.06    116.65 o 
  -5   7  10     1737.19     1835.30     68.60 o 
  -3   7  10     1637.56     1650.06     65.05 o 
  -1   7  10     3120.08     2798.84    105.75 o 
   1   7  10      593.33      572.17     45.61 o 
   3   7  10     2521.00     2591.62     73.21 o 
   5   7  10     2434.19     2567.39    116.81 o 
   7   7  10        5.07      -43.47     43.47 o 
 -14   8  10      499.99      627.69     55.57 o 
 -12   8  10      401.40      404.15     46.27 o 
 -10   8  10      351.27      374.45     43.12 o 
  -8   8  10     6377.96     6129.46    196.22 o 
  -6   8  10     7043.97     6812.14    151.40 o 
  -4   8  10      500.74      506.69     45.89 o 
  -2   8  10     4787.59     4462.60    149.97 o 
   0   8  10     1283.79     1171.70     58.86 o 
   2   8  10       90.76       97.07     58.15 o 
   4   8  10      162.54      166.46     39.06 o 
   6   8  10      209.23      205.99     41.47 o 
 -13   9  10        2.96       26.47     38.03 o 
 -11   9  10      354.99      280.33     43.60 o 
  -9   9  10      164.96      153.87     38.09 o 
  -7   9  10      643.01      601.26     49.38 o 
  -5   9  10     1449.55     1654.96     69.31 o 
  -3   9  10     2381.88     2516.38     84.22 o 
  -1   9  10     2111.59     2125.00     81.76 o 
   1   9  10      399.19      361.13     42.65 o 
   3   9  10     1661.35     1710.64     74.26 o 
   5   9  10       33.88       43.01     44.57 o 
   7   9  10       20.15       46.42     70.93 o 
 -12  10  10      102.69      121.53     40.90 o 
 -10  10  10      578.55      659.19     62.41 o 
  -8  10  10     7854.33     7818.94    174.78 o 
  -6  10  10     2237.41     1911.99     76.21 o 
  -4  10  10      360.06      363.96     68.40 o 
  -2  10  10     1143.31     1041.37     59.50 o 
   0  10  10     2008.60     1965.82     77.20 o 
   2  10  10     1438.67     1404.06     69.00 o 
   4  10  10     1036.16     1169.88     80.14 o 
   6  10  10        9.88        8.74     56.08 o 
 -11  11  10      251.54      325.28     47.66 o 
  -9  11  10     1210.12     1120.60     67.42 o 
  -7  11  10      210.17      212.86     48.56 o 
  -5  11  10     2715.45     2809.89    178.70 o 
  -3  11  10     2252.74     2322.45    112.48 o 
  -1  11  10      749.85      823.47     58.24 o 
   1  11  10     2217.72     2329.83     87.58 o 
   3  11  10      954.68      994.55     65.02 o 
   5  11  10      644.10      705.11    116.51 o 
 -10  12  10     1197.81     1269.11     73.14 o 
  -8  12  10     2888.33     2805.18     98.46 o 
  -6  12  10     2282.94     2264.01    133.87 o 
  -4  12  10      242.15      185.40     40.69 o 
  -2  12  10     2677.44     2610.33     93.58 o 
   0  12  10      290.12      277.70     45.23 o 
   2  12  10      422.07      430.99     80.84 o 
   4  12  10     1411.67     1447.61     93.07 o 
  -9  13  10     1231.34     1293.24     76.52 o 
  -7  13  10      739.76      861.55    104.73 o 
  -5  13  10      540.96      578.59     56.12 o 
  -3  13  10      508.33      501.88     53.87 o 
  -1  13  10      676.71      702.72     59.64 o 
   1  13  10      640.15      707.49     63.81 o 
  -6  14  10      765.94      728.21     63.12 o 
  -4  14  10      235.70      205.61     46.56 o 
  -2  14  10      356.14      318.80     85.34 o 
   0  14  10      920.48      937.05     67.66 o 
 -15   1  11       54.04       90.67     29.89 o 
 -13   1  11      196.03      144.57     26.93 o 
 -11   1  11     1440.05     1380.77     70.35 o 
  -9   1  11     6683.12     6719.50    123.83 o 
  -7   1  11    11333.54    11684.01    178.27 o 
  -5   1  11      168.84      119.23     28.86 o 
  -3   1  11     2152.47     2149.61     53.09 o 
  -1   1  11     4713.96     4706.37     88.08 o 
   1   1  11      217.86      259.83     27.09 o 
   3   1  11        9.45        5.42     22.22 o 
   5   1  11      262.14      251.39     34.60 o 
   7   1  11      244.30      199.20     48.01 o 
   9   1  11      189.82      172.52     44.80 o 
 -16   2  11       49.57       71.41     37.54 o 
 -14   2  11     4643.88     4951.91    190.46 o 
 -12   2  11     4621.74     4648.07     92.60 o 
 -10   2  11     4643.01     4485.85     86.60 o 
  -8   2  11     5545.40     5311.03     95.92 o 
  -6   2  11     7635.63     8038.43    176.15 o 
  -4   2  11      362.69      371.95     26.17 o 
  -2   2  11     9605.61     9774.55    154.15 o 
   0   2  11     7481.75     7615.59    134.76 o 
   2   2  11     3031.40     3057.86     69.60 o 
   4   2  11     2495.65     2522.01     79.39 o 
   6   2  11      165.10      203.37     40.67 o 
   8   2  11      109.37       53.35     43.31 o 
 -15   3  11      444.74      465.49     47.26 o 
 -13   3  11        1.57       16.44     31.64 o 
 -11   3  11       54.56       30.81     27.78 o 
  -9   3  11     4862.97     4863.61    133.26 o 
  -7   3  11    13223.80    12469.13    401.74 o 
  -5   3  11       13.05       28.35     23.11 o 
  -3   3  11    12284.92    11143.93    376.92 o 
  -1   3  11     1415.40     1323.47     49.47 o 
   1   3  11      394.50      389.59     33.89 o 
   3   3  11      128.21      101.11     27.70 o 
   5   3  11      221.02      262.42     34.99 o 
   7   3  11       18.98       49.18     61.30 o 
 -16   4  11       52.33       43.25     45.68 o 
 -14   4  11     5403.67     5646.01    137.84 o 
 -12   4  11     3531.81     3897.28    105.75 o 
 -10   4  11      105.40       39.58     34.12 o 
  -8   4  11     1351.73     1391.74     59.58 o 
  -6   4  11        9.90       20.57     27.20 o 
  -4   4  11      875.84      921.69     46.55 o 
  -2   4  11     7776.72     7586.17    157.46 o 
   0   4  11     4498.47     4373.72     96.33 o 
   2   4  11      605.97      614.58     44.81 o 
   4   4  11     2567.34     2603.24     75.18 o 
   6   4  11      246.61      297.23     53.33 o 
   8   4  11       82.21       37.54     48.73 o 
 -15   5  11      242.40      316.34     50.20 o 
 -13   5  11       40.37        3.06     32.90 o 
 -11   5  11     2281.68     2461.66    127.76 o 
  -9   5  11     1380.49     1413.90     62.41 o 
  -7   5  11        1.34       28.11     37.12 o 
  -5   5  11      978.07     1060.16     62.49 o 
  -3   5  11      340.45      386.34     38.38 o 
  -1   5  11       41.74       39.31     24.38 o 
   1   5  11       12.13       -4.83     24.55 o 
   3   5  11       33.95      -26.46     26.46 o 
   5   5  11       76.63       78.13     35.81 o 
   7   5  11      123.11       93.78     47.23 o 
 -14   6  11     3437.09     3424.26    104.99 o 
 -12   6  11     1888.51     1891.45     77.80 o 
 -10   6  11      291.77      283.06     39.79 o 
  -8   6  11     1679.81     1639.11     68.57 o 
  -6   6  11      181.82      184.41     33.88 o 
  -4   6  11     1719.44     1620.61     65.21 o 
  -2   6  11     3056.32     2995.56     97.33 o 
   0   6  11     2889.17     2714.79     93.25 o 
   2   6  11       10.70       43.66     26.28 o 
   4   6  11      687.64      666.58     44.20 o 
   6   6  11      827.86      780.94    107.14 o 
 -13   7  11      150.01      145.50     40.86 o 
 -11   7  11     1523.03     1688.40     73.82 o 
  -9   7  11       65.94       87.07     33.89 o 
  -7   7  11     5673.11     5908.30    167.40 o 
  -5   7  11       67.57      101.76     33.48 o 
  -3   7  11      524.49      551.95     44.80 o 
  -1   7  11        8.30       20.04     30.35 o 
   1   7  11      573.96      521.64     47.24 o 
   3   7  11      144.67      110.62     42.13 o 
   5   7  11     1310.64     1284.73     67.37 o 
   7   7  11      924.58     1073.55     79.86 o 
 -14   8  11     1239.69     1263.74     71.90 o 
 -12   8  11       36.61       86.52     38.06 o 
 -10   8  11      604.77      738.33     54.94 o 
  -8   8  11      340.48      335.18     43.20 o 
  -6   8  11      805.66      802.66     53.84 o 
  -4   8  11     2438.82     2453.88     83.98 o 
  -2   8  11     3554.21     3467.99    100.19 o 
   0   8  11      675.35      659.18     87.62 o 
   2   8  11      325.03      304.42     42.35 o 
   4   8  11      207.02      152.92     92.81 o 
   6   8  11       25.13       47.56     51.35 o 
 -13   9  11      680.47      606.06     57.07 o 
 -11   9  11     2035.55     2126.70     85.82 o 
  -9   9  11      730.31      632.66     53.27 o 
  -7   9  11     8586.44     8649.37    187.47 o 
  -5   9  11      880.75      917.33     57.60 o 
  -3   9  11     1514.14     1564.79     70.72 o 
  -1   9  11       75.75       61.40     34.05 o 
   1   9  11      262.46      231.21     40.50 o 
   3   9  11     1146.37     1143.33     64.62 o 
   5   9  11     2059.58     2388.44    157.88 o 
 -12  10  11      265.95      248.50     46.80 o 
 -10  10  11      739.22      767.07     60.54 o 
  -8  10  11      273.17      355.65     46.32 o 
  -6  10  11      495.01      526.69     50.57 o 
  -4  10  11     3547.40     3556.68    105.99 o 
  -2  10  11       39.09       57.97     33.48 o 
   0  10  11      421.83      380.82     46.04 o 
   2  10  11      130.88      180.87     43.08 o 
   4  10  11      230.13      236.10     54.21 o 
 -11  11  11       80.56       51.55     52.37 o 
  -9  11  11      881.06      920.51     65.11 o 
  -7  11  11     5502.45     5316.70    138.96 o 
  -5  11  11      283.32      261.61     53.82 o 
  -3  11  11      414.31      364.99     46.13 o 
  -1  11  11        8.99       23.76     34.78 o 
   1  11  11       88.12      103.83     39.92 o 
   3  11  11     1963.17     2187.14     90.06 o 
 -10  12  11      355.87      280.97     50.64 o 
  -8  12  11      504.76      452.84     53.85 o 
  -6  12  11      317.83      311.46     47.29 o 
  -4  12  11      262.49      302.25     56.12 o 
  -2  12  11        7.81       -9.24     34.60 o 
   0  12  11       97.57      128.36     41.26 o 
   2  12  11       67.84      119.42     63.41 o 
  -7  13  11       42.11       37.09     39.86 o 
  -5  13  11      500.74      523.29     55.82 o 
  -3  13  11     2527.58     2377.58    147.62 o 
  -1  13  11      206.46      175.82     55.06 o 
 -16   0  12       82.64       57.52     51.04 o 
 -14   0  12     1734.10     1733.67     81.42 o 
 -12   0  12     1883.58     1984.13     81.15 o 
 -10   0  12     4061.07     3778.64    112.76 o 
  -8   0  12    16879.66    17381.29    361.47 o 
  -6   0  12    11966.23    11607.39    254.17 o 
  -4   0  12     6192.21     5852.28    147.95 o 
  -2   0  12       11.87        8.58     30.12 o 
   0   0  12      403.80      438.67     45.25 o 
   2   0  12     3079.62     2880.35     99.67 o 
   4   0  12     5118.41     5405.10    214.97 o 
   6   0  12       15.20       -4.16     56.41 o 
 -15   1  12      266.16      245.83     36.01 o 
 -13   1  12      981.94      984.82     49.98 o 
 -11   1  12      172.24      228.70     35.34 o 
  -9   1  12      759.88      750.23     45.35 o 
  -7   1  12     1788.76     1751.74     54.68 o 
  -5   1  12     4925.31     5095.75     94.09 o 
  -3   1  12       58.54       57.11     22.36 o 
  -1   1  12     2673.27     2635.69    110.16 o 
   1   1  12     1651.63     1523.56     49.99 o 
   3   1  12      248.17      370.22     33.52 o 
   5   1  12      945.60      974.34     80.74 o 
   7   1  12       39.74      -34.36     39.38 o 
 -16   2  12      100.28       90.59     38.09 o 
 -14   2  12      934.25      973.23     58.37 o 
 -12   2  12     2263.25     2200.08     89.01 o 
 -10   2  12     2904.48     2889.68     85.49 o 
  -8   2  12    15636.00    15642.47    255.80 o 
  -6   2  12     5477.15     5783.60    187.16 o 
  -4   2  12        6.67       17.58     24.67 o 
  -2   2  12     1576.80     1671.28     57.01 o 
   0   2  12     1622.19     1652.01     57.72 o 
   2   2  12      269.30      314.90     35.03 o 
   4   2  12     1264.69     1292.28     55.98 o 
   6   2  12       67.05       58.82     47.35 o 
 -15   3  12      502.16      552.33     51.17 o 
 -13   3  12     3791.07     3811.74    107.81 o 
 -11   3  12      724.85      676.62     67.79 o 
  -9   3  12     1095.09     1027.21     54.60 o 
  -7   3  12      114.73       88.93     30.28 o 
  -5   3  12     2816.39     2656.09     70.95 o 
  -3   3  12     1792.08     1851.13     93.96 o 
  -1   3  12     9719.20     9747.98    174.44 o 
   1   3  12      546.89      611.27     41.35 o 
   3   3  12     2112.99     2132.04     93.96 o 
   5   3  12      144.81      139.87     47.58 o 
   7   3  12       45.98      -32.25     45.72 o 
 -14   4  12      145.10      176.09     39.46 o 
 -12   4  12       39.47       57.24     34.10 o 
 -10   4  12      423.88      371.39     42.01 o 
  -8   4  12     1947.07     1888.14     76.98 o 
  -6   4  12     4020.47     3948.86    174.22 o 
  -4   4  12       89.02      133.12     41.84 o 
  -2   4  12      691.87      665.45     52.85 o 
   0   4  12      900.65      906.90     60.66 o 
   2   4  12      346.72      414.11     38.34 o 
   4   4  12      357.48      431.59     47.45 o 
   6   4  12        3.98      -18.02     45.53 o 
 -15   5  12     1673.46     1634.77     77.30 o 
 -13   5  12     2490.53     2645.09    120.13 o 
 -11   5  12       43.72       84.66     33.97 o 
  -9   5  12      256.07      278.06     39.03 o 
  -7   5  12      285.91      214.92     46.70 o 
  -5   5  12        7.51        9.85     29.29 o 
  -3   5  12     6536.01     6388.24    144.92 o 
  -1   5  12     3565.65     3722.87    102.79 o 
   1   5  12      115.53      139.49     32.70 o 
   3   5  12      463.60      481.70     41.51 o 
   5   5  12       29.19      -30.14     36.35 o 
 -14   6  12       30.48       78.35     39.32 o 
 -12   6  12     1096.79     1224.45     65.64 o 
 -10   6  12      113.74      125.62     36.81 o 
  -8   6  12      763.95      880.43     55.45 o 
  -6   6  12       15.22       52.29     30.74 o 
  -4   6  12     3250.60     3309.53     96.40 o 
  -2   6  12       40.06       40.35     38.74 o 
   0   6  12     2448.14     2737.76    100.90 o 
   2   6  12      512.53      517.00     47.51 o 
   4   6  12      141.51      152.53     40.31 o 
   6   6  12      315.16      267.12     57.67 o 
 -13   7  12     2356.15     2464.56    128.52 o 
 -11   7  12      108.31       59.65     37.31 o 
  -9   7  12      131.88      154.66     36.78 o 
  -7   7  12     2477.49     2447.72     85.14 o 
  -5   7  12       35.94       95.31     36.27 o 
  -3   7  12     7873.38     7910.38    199.82 o 
  -1   7  12     2325.89     2191.25     81.02 o 
   1   7  12        9.30       29.60     36.14 o 
   3   7  12      231.25      313.67     47.04 o 
   5   7  12       61.14       61.88     46.36 o 
 -12   8  12      404.95      414.66     50.50 o 
 -10   8  12       90.69      117.29     49.25 o 
  -8   8  12      363.12      321.32     43.87 o 
  -6   8  12     1629.09     1692.21     74.11 o 
  -4   8  12      430.07      465.62     51.73 o 
  -2   8  12      343.98      302.33     45.12 o 
   0   8  12      990.27     1079.90     63.49 o 
   2   8  12     1267.59     1291.51     76.78 o 
   4   8  12     1798.33     1798.46     95.81 o 
 -11   9  12      414.90      351.21     49.01 o 
  -9   9  12     1650.11     1842.51     81.13 o 
  -7   9  12      203.69      227.32     45.89 o 
  -5   9  12     2121.69     2305.18    125.48 o 
  -3   9  12     1159.90     1274.35     67.94 o 
  -1   9  12       71.66       51.14     36.30 o 
   1   9  12       84.50      100.89     38.67 o 
   3   9  12       31.42       28.77     45.89 o 
 -10  10  12        4.84      -34.83     36.58 o 
  -8  10  12     1190.08     1158.89     70.10 o 
  -6  10  12     1054.37     1223.01     69.75 o 
  -4  10  12       30.26       -8.30     33.55 o 
  -2  10  12       12.92       14.39     43.12 o 
   0  10  12      265.40      239.96     43.24 o 
   2  10  12       48.16       27.54     39.18 o 
  -9  11  12     1472.22     1451.58     82.92 o 
  -7  11  12      549.48      481.34     55.15 o 
  -5  11  12      590.09      702.22     62.52 o 
  -3  11  12       43.49      -35.32     35.32 o 
  -1  11  12      236.85      208.84     43.50 o 
   1  11  12       94.67      107.54     42.94 o 
  -8  12  12      159.71      173.56     45.60 o 
  -6  12  12        5.11      -17.34     38.02 o 
  -4  12  12        1.40      -39.40     51.47 o 
  -2  12  12     1320.28     1388.59     77.54 o 
 -15   1  13      404.43      385.98     45.90 o 
 -13   1  13     3950.43     3981.18    158.45 o 
 -11   1  13     1515.07     1728.64     71.25 o 
  -9   1  13     5291.97     5310.95    112.07 o 
  -7   1  13     7317.44     7560.91    160.76 o 
  -5   1  13     1359.02     1511.18     77.86 o 
  -3   1  13        1.66      -15.67     27.67 o 
  -1   1  13     2178.57     2100.58     66.11 o 
   1   1  13       51.74       56.91     29.24 o 
   3   1  13     5069.52     5173.79    115.87 o 
   5   1  13     3179.76     3390.79    127.72 o 
 -14   2  13      129.71      199.96     40.51 o 
 -12   2  13      142.04      150.70     42.06 o 
 -10   2  13      184.40      157.29     35.18 o 
  -8   2  13      532.74      467.31     43.97 o 
  -6   2  13      156.11      157.92     30.33 o 
  -4   2  13       94.64       91.24     28.44 o 
  -2   2  13      435.23      439.27     37.40 o 
   0   2  13     1914.14     1655.89     60.63 o 
   2   2  13       34.14      -14.65     31.03 o 
   4   2  13      172.49      110.74     40.29 o 
   6   2  13        1.57       34.65     76.55 o 
 -15   3  13     1016.73     1091.70     65.79 o 
 -13   3  13     1709.81     1638.61     73.20 o 
 -11   3  13       59.97       72.00     33.24 o 
  -9   3  13      488.27      501.72     46.06 o 
  -7   3  13     3650.61     3798.44    122.02 o 
  -5   3  13     2809.34     2869.50     99.60 o 
  -3   3  13      438.64      502.67     40.02 o 
  -1   3  13        4.78      -26.46     26.46 o 
   1   3  13      340.68      332.90     37.72 o 
   3   3  13      464.00      568.36     52.60 o 
   5   3  13     1340.13     1294.48     84.37 o 
 -14   4  13     1251.14     1262.18     69.52 o 
 -12   4  13        5.48      -32.73     32.89 o 
 -10   4  13      105.75      100.47     36.98 o 
  -8   4  13     3058.78     2788.46    134.11 o 
  -6   4  13      760.53      846.97     79.08 o 
  -4   4  13     2919.63     2881.25    103.94 o 
  -2   4  13     4608.00     4750.40    140.70 o 
   0   4  13       46.35       78.09     29.51 o 
   2   4  13       91.62      128.35     32.85 o 
   4   4  13        2.46       16.56     38.38 o 
 -13   5  13      134.86      167.55     41.27 o 
 -11   5  13      143.07      172.28     39.18 o 
  -9   5  13       12.50       59.92     34.01 o 
  -7   5  13      501.39      480.52     46.76 o 
  -5   5  13     1294.21     1467.17     67.61 o 
  -3   5  13     5437.28     5833.52    198.39 o 
  -1   5  13       83.60       82.12     37.68 o 
   1   5  13     3378.47     3559.88    104.72 o 
   3   5  13      506.43      562.60     44.53 o 
   5   5  13      166.99      202.50     54.86 o 
 -12   6  13      639.47      768.80     58.94 o 
 -10   6  13       43.74       13.00     34.19 o 
  -8   6  13      623.44      579.13     51.05 o 
  -6   6  13     2380.18     2481.77     86.98 o 
  -4   6  13       20.92       58.06     35.28 o 
  -2   6  13     8667.54     8315.04    182.24 o 
   0   6  13     1076.80     1121.13     64.44 o 
   2   6  13      217.75      192.54     42.14 o 
   4   6  13        0.35      -30.96     42.71 o 
 -13   7  13      370.32      311.61     54.11 o 
 -11   7  13      123.78       47.13     37.97 o 
  -9   7  13     1605.76     1649.33     76.70 o 
  -7   7  13       92.10       54.52     36.98 o 
  -5   7  13      715.79      797.07     56.72 o 
  -3   7  13     1956.14     2005.50     80.42 o 
  -1   7  13      495.14      510.27     51.25 o 
   1   7  13     1068.23     1149.85     65.87 o 
   3   7  13        7.46      -43.35     43.35 o 
 -12   8  13      430.45      514.95     56.58 o 
 -10   8  13      130.61      174.61     43.43 o 
  -8   8  13      448.71      570.34     54.86 o 
  -6   8  13      435.46      457.11     47.99 o 
  -4   8  13      450.84      456.01     49.43 o 
  -2   8  13     1198.52     1388.39     71.77 o 
   0   8  13      377.30      466.64     62.26 o 
   2   8  13      180.78      179.22     42.63 o 
 -11   9  13      377.46      356.49     52.23 o 
  -9   9  13     1226.43     1155.13     70.91 o 
  -7   9  13      199.95      299.62     46.93 o 
  -5   9  13      216.35      163.82     40.81 o 
  -3   9  13        2.12       24.35     37.35 o 
  -1   9  13      259.12      136.26     43.44 o 
   1   9  13       32.87        0.32     38.04 o 
  -8  10  13      443.71      435.74     54.17 o 
  -6  10  13      657.84      656.90     68.85 o 
  -4  10  13      244.40      308.95     47.60 o 
  -2  10  13      209.99      175.97     44.43 o 
   0  10  13       28.71       47.14     41.33 o 
  -7  11  13       61.95       22.82     40.40 o 
  -5  11  13        2.74        1.90     38.66 o 
  -3  11  13        3.66        7.34     40.64 o 
 -14   0  14     2514.22     2537.79    184.67 o 
 -12   0  14      684.95      785.97    114.70 o 
 -10   0  14       30.06       32.48     46.63 o 
  -8   0  14      165.71      150.60     54.47 o 
  -6   0  14     1014.04     1205.16     86.27 o 
  -4   0  14     1040.57      987.41     81.90 o 
  -2   0  14     1544.90     1617.53    100.19 o 
   0   0  14     1818.53     1948.51    217.42 o 
   2   0  14       61.63      122.28     55.18 o 
   4   0  14     3571.02     3874.58    244.10 o 
 -13   1  14       17.00       20.27     39.47 o 
 -11   1  14      260.61      284.09     51.97 o 
  -9   1  14      397.56      378.78     42.26 o 
  -7   1  14      865.60      920.89     64.32 o 
  -5   1  14       69.84      102.62     30.27 o 
  -3   1  14      354.69      428.20     39.09 o 
  -1   1  14       30.86      -13.39     28.14 o 
   1   1  14      118.01       64.87     32.37 o 
   3   1  14      153.56      114.54     35.29 o 
 -14   2  14      740.81      829.04     59.98 o 
 -12   2  14     1438.72     1401.94     78.81 o 
 -10   2  14       15.92       24.84     34.33 o 
  -8   2  14      861.11      779.79     52.72 o 
  -6   2  14      349.92      373.13     41.59 o 
  -4   2  14      405.64      502.84     41.20 o 
  -2   2  14     2107.70     2203.84     71.51 o 
   0   2  14      761.49      809.34     49.43 o 
   2   2  14      170.81      231.02     37.18 o 
   4   2  14      344.02      413.01     70.66 o 
 -13   3  14        4.94      -41.41     41.41 o 
 -11   3  14      513.71      466.58     49.21 o 
  -9   3  14     1242.02     1086.87     64.49 o 
  -7   3  14     4119.13     4230.47    113.57 o 
  -5   3  14        1.88        5.55     33.57 o 
  -3   3  14     3478.87     3558.83    101.96 o 
  -1   3  14      609.98      609.93     69.04 o 
   1   3  14      193.33      242.48     37.69 o 
   3   3  14        1.10       13.15     37.70 o 
 -12   4  14      725.46      701.97     56.57 o 
 -10   4  14      128.23      132.98     38.89 o 
  -8   4  14       33.44       20.33     37.63 o 
  -6   4  14      129.49      158.55     65.23 o 
  -4   4  14      909.13      982.32     69.14 o 
  -2   4  14     2096.80     2165.14     96.06 o 
   0   4  14      627.24      722.15     79.60 o 
   2   4  14      355.35      400.00     41.40 o 
 -13   5  14      401.65      364.76     49.83 o 
 -11   5  14       30.01       79.08     38.52 o 
  -9   5  14     1179.46     1118.78     86.31 o 
  -7   5  14     2247.29     2311.07     87.83 o 
  -5   5  14       67.40      105.60     35.98 o 
  -3   5  14     1530.01     1450.16     71.01 o 
  -1   5  14     1901.88     1939.44     80.59 o 
   1   5  14        3.98       16.86     36.29 o 
   3   5  14       12.23        9.38     53.97 o 
 -12   6  14       68.81       18.76     38.69 o 
 -10   6  14      435.59      604.13     55.43 o 
  -8   6  14     1043.82     1137.93     67.12 o 
  -6   6  14      214.82      213.69     41.26 o 
  -4   6  14      771.78      762.46     58.51 o 
  -2   6  14     1411.26     1313.78     70.19 o 
   0   6  14        6.21        2.28     44.87 o 
   2   6  14      176.24      190.71     44.71 o 
 -11   7  14      958.43     1170.61     72.03 o 
  -9   7  14     1000.93     1101.23    100.67 o 
  -7   7  14       97.51       64.62     39.70 o 
  -5   7  14        4.60       -0.95     35.35 o 
  -3   7  14       46.03       22.48     36.30 o 
  -1   7  14      525.40      449.48     51.69 o 
   1   7  14      545.55      687.38     59.08 o 
 -10   8  14     2206.82     1991.33     89.34 o 
  -8   8  14     1989.21     2124.10     93.06 o 
  -6   8  14      131.19      147.35     42.76 o 
  -4   8  14      185.48      284.36     49.57 o 
  -2   8  14      178.72      207.91     45.23 o 
   0   8  14       62.14       33.86     63.87 o 
  -9   9  14      185.00      222.38     48.66 o 
  -7   9  14        9.65       28.11     39.75 o 
  -5   9  14       25.36       80.00     41.39 o 
  -3   9  14       36.11       26.70     38.13 o 
  -1   9  14       16.12      -42.84     42.84 o 
  -6  10  14       86.80      123.86     44.15 o 
  -4  10  14        5.01      -46.72     46.72 o 
 -13   1  15      859.97      864.24     91.32 o 
 -11   1  15      247.40      267.55     53.01 o 
  -9   1  15      478.77      507.33     57.63 o 
  -7   1  15     1423.83     1181.08     76.43 o 
  -5   1  15        6.90       43.74     36.16 o 
  -3   1  15     1679.90     1699.73    115.94 o 
  -1   1  15     1992.39     2038.30     82.38 o 
   1   1  15       25.73       84.32     39.56 o 
 -12   2  15       35.60       33.58     55.49 o 
 -10   2  15       96.60      129.22     46.51 o 
  -8   2  15     1777.45     1733.21     87.75 o 
  -6   2  15      515.48      665.27     69.72 o 
  -4   2  15       72.10       78.10     45.66 o 
  -2   2  15      995.41     1099.28     65.09 o 
   0   2  15        1.50      -34.58     34.58 o 
   2   2  15       25.00        0.96     44.96 o 
 -11   3  15       77.08       47.10     37.79 o 
  -9   3  15        6.52       -2.45     36.67 o 
  -7   3  15        0.87       16.88     35.61 o 
  -5   3  15       35.94       92.15     36.53 o 
  -3   3  15      248.41      275.69     53.14 o 
  -1   3  15      506.88      585.61     52.68 o 
   1   3  15      204.82      212.61     52.62 o 
 -12   4  15       16.25       33.51     41.09 o 
 -10   4  15       19.39      -36.57     36.57 o 
  -8   4  15     2699.90     2498.43     92.22 o 
  -6   4  15     1442.55     1485.78     73.01 o 
  -4   4  15      682.17      594.89     53.24 o 
  -2   4  15     1329.89     1212.34     68.08 o 
   0   4  15       40.94       20.03     42.70 o 
 -11   5  15      450.23      407.45     62.53 o 
  -9   5  15       14.87       47.38     39.24 o 
  -7   5  15       88.35       90.19     46.97 o 
  -5   5  15      164.24      143.68     40.20 o 
  -3   5  15      139.79      110.59     40.43 o 
  -1   5  15      506.00      492.37     53.12 o 
 -10   6  15     1192.26     1355.49     76.58 o 
  -8   6  15     3100.39     3171.59    107.36 o 
  -6   6  15       12.44       24.08     37.93 o 
  -4   6  15      189.02      163.76     41.30 o 
  -2   6  15       11.97       57.61     39.70 o 
   0   6  15       62.40       17.23     38.12 o 
  -9   7  15     1230.08     1292.70     76.97 o 
  -7   7  15       37.53        7.84     39.36 o 
  -5   7  15       11.12        7.87     45.10 o 
  -3   7  15      206.74      201.79     74.71 o 
  -6   8  15        6.18      -34.92     39.19 o 
  -4   8  15       83.53       75.26     42.33 o 
 -10   0  16     1120.25     1242.22    149.85 o 
  -8   0  16     1363.49      923.35    128.76 o 
  -6   0  16     3165.95     2840.99    200.97 o 
  -4   0  16       48.96       57.52     54.36 o 
  -2   0  16     2196.78     2229.55    368.70 o 
  -9   1  16       43.26        1.13    123.33 o 
  -7   1  16      379.43      265.19     52.57 o 
  -5   1  16        1.27      -43.98     43.98 o 
  -3   1  16        4.47       -7.59     57.78 o 
  -1   1  16        3.75      -27.09     40.63 o 
 -10   2  16      188.77      177.44     48.95 o 
  -8   2  16        9.72      -21.02     45.05 o 
  -6   2  16       61.75      144.16     50.62 o 
  -4   2  16       74.72       17.66     68.21 o 
  -2   2  16      378.59      369.32     56.78 o 
  -9   3  16      421.89      449.63     99.68 o 
  -7   3  16      880.74      955.76     77.04 o 
  -5   3  16       25.70       83.11     49.12 o 
  -3   3  16       36.74      -11.06     45.12 o 
  -8   4  16        8.96       24.30     37.66 o 
  -6   4  16      299.47      359.12     48.48 o 
  -4   4  16       97.47      117.56     43.81 o 
  -2   4  16      211.39      236.30     44.56 o 
  -7   5  16     1634.96     1588.81     80.27 o 
  -5   5  16       59.44      106.36     42.25 o 
  -3   5  16       62.78       55.40     41.28 o 
                                                 
